# Supplementary material for: Poly[[diaqua­bis­(μ3-3-carboxyl­ato-4-hy­droxy­benzene­sulfonato)­tri-μ2-pyrazine-tetra­silver(I)] dihydrate]
Source: Acta Crystallogr Sect E Struct Rep Online. 2011 Oct 22;67(Pt 11):m1545. doi: 10.1107/S1600536811041626 (PMC3246968; doi:10.1107/S1600536811041626)
Supplement: Supplementary file 1 [file e-67-m1545-sup1.cif]

##############################################################################
#                                                                            #
# This CIF contains the data in a paper accepted for publication in          #
# Acta Crystallographica Section E. It conforms to the requirements of       #
# Notes for Authors for Acta Crystallographica Section E, and has been       #
# peer reviewed under the auspices of the IUCr Commission on Journals.       #
#                                                                            #
# Full details of the Crystallographic Information File format               #
# are given in the paper "The Crystallographic Information File (CIF):       #
# a New Standard Archive File for Crystallography" by S. R. Hall, F. H.      #
# Allen and I. D. Brown [Acta Cryst. (1991), A47, 655-685].                  #
#                                                                            #
# The current version of the core CIF dictionary is obtainable from          #
# ftp://ftp.iucr.org/pub/cif_core.dic.                                       #
#                                                                            #
# Software is freely available for graphical display of the structure(s)     #
# in this CIF. For information consult the CIF software page                 #
# http://www.iucr.org/resources/cif/software.                                #
#                                                                            #
# This file may be used for bona fide research purposes within the           #
# scientific community so long as proper attribution is given to the journal # 
# article from which it was obtained.                                        #
#                                                                            #
##############################################################################
data_global
_audit_creation_method     'SHELXL97'
_journal_date_recd_electronic     2011-09-16
_journal_date_accepted     2011-10-10
_journal_name_full     'Acta Crystallographica, Section E'
_journal_year     2011
_journal_volume     67
_journal_issue     11
_journal_page_first     m1545
_journal_page_last     m1545
_journal_paper_category     QM
_journal_coeditor_code     HY2474
_publ_contact_author_name     'Yong-Sheng Yan'
_publ_contact_author_address
;
Department of Chemistry and Chemical Engineering
Jiangsu University
Zhenjiang 212013
People's Republic of China
;
_publ_contact_author_email     yys@ujs.edu.cn
_publ_contact_author_fax     ?
_publ_contact_author_phone     ?
_publ_section_title
;\
Poly[[diaquabis(\m~3~-3-carboxylato-4-hydroxybenzenesulfonato)tri-\m~2~-\
pyrazine-tetrasilver(I)] dihydrate]
;
loop_
    _publ_author_name
    _publ_author_address
    'Ying-Ying Liu'
;
Department of Chemistry and Chemical Engineering
Jiangsu University
Zhenjiang 212013
People's Republic of China
;
    'Shen-Tang Wang'
;
Department of Chemistry and Chemical Engineering
Jiangsu University
Zhenjiang 212013
People's Republic of China
;
    'Yong-Sheng Yan'
;
Department of Chemistry and Chemical Engineering
Jiangsu University
Zhenjiang 212013
People's Republic of China
;
data_I
_audit_creation_method     SHELXL-97
_chemical_name_systematic
;
Poly[[diaquabis(\m~3~-3-carboxylato-4-hydroxybenzenesulfonato)tri-\m~2~-
pyrazine-tetrasilver(I)] dihydrate]
;
_chemical_name_common     ?
_chemical_formula_moiety     'C26 H24 Ag4 N6 O14 S2, 2(H2 O)'
_chemical_formula_sum     'C26 H28 Ag4 N6 O16 S2'
_chemical_formula_iupac     '[Ag4 (C7 H4 O6 S)2 (C4 H4 N2)3 (H2 O)2], 2H2 O'
_chemical_formula_weight     1176.14
_chemical_melting_point     ?
_symmetry_cell_setting     triclinic
_symmetry_space_group_name_H-M     'P -1'
_symmetry_space_group_name_Hall     '-P 1'
loop_
    _symmetry_equiv_pos_as_xyz
    'x, y, z'
    '-x, -y, -z'
_cell_length_a     7.646(5)
_cell_length_b     10.340(4)
_cell_length_c     11.375(4)
_cell_angle_alpha     78.751(3)
_cell_angle_beta     73.436(4)
_cell_angle_gamma     82.882(5)
_cell_volume     843.2(7)
_cell_formula_units_Z     1
_cell_measurement_reflns_used     2192
_cell_measurement_theta_min     3.2
_cell_measurement_theta_max     27.5
_cell_measurement_temperature     293(2)
_exptl_crystal_description     block
_exptl_crystal_colour     colorless
_exptl_crystal_size_max     0.21
_exptl_crystal_size_mid     0.15
_exptl_crystal_size_min     0.12
_exptl_crystal_density_diffrn     2.316
_exptl_crystal_density_meas     ?
_exptl_crystal_density_method     'not measured'
_exptl_crystal_F_000     574
_exptl_absorpt_coefficient_mu     2.497
_exptl_absorpt_correction_type     multi-scan
_exptl_absorpt_process_details     '(SADABS; Sheldrick, 1996)'
_exptl_absorpt_correction_T_min     0.6221
_exptl_absorpt_correction_T_max     0.7537
_exptl_special_details     ?
_diffrn_ambient_temperature     293(2)
_diffrn_radiation_type     MoK\a
_diffrn_radiation_wavelength     0.71073
_diffrn_radiation_source     'fine-focus sealed tube'
_diffrn_radiation_monochromator     graphite
_diffrn_measurement_device_type     'Bruker APEX CCD'
_diffrn_measurement_method     '\f and \w'
_diffrn_detector_area_resol_mean     ?
_diffrn_reflns_number     7253
_diffrn_reflns_av_R_equivalents     0.0578
_diffrn_reflns_av_sigmaI/netI     0.0821
_diffrn_reflns_theta_min     3.24
_diffrn_reflns_theta_max     27.52
_diffrn_reflns_theta_full     25.00
_diffrn_measured_fraction_theta_max     0.873
_diffrn_measured_fraction_theta_full     0.948
_diffrn_reflns_limit_h_min     -9
_diffrn_reflns_limit_h_max     9
_diffrn_reflns_limit_k_min     -12
_diffrn_reflns_limit_k_max     13
_diffrn_reflns_limit_l_min     -12
_diffrn_reflns_limit_l_max     14
_diffrn_standards_number     ?
_diffrn_standards_interval_count     ?
_diffrn_standards_interval_time     ?
_diffrn_standards_decay_%     ?
_refine_special_details
;
;
_reflns_number_total     3387
_reflns_number_gt     2190
_reflns_threshold_expression     I>2\s(I)
_refine_ls_structure_factor_coef     Fsqd
_refine_ls_matrix_type     full
_refine_ls_R_factor_all     0.0563
_refine_ls_R_factor_gt     0.0329
_refine_ls_wR_factor_gt     0.0649
_refine_ls_wR_factor_ref     0.0725
_refine_ls_goodness_of_fit_ref     0.880
_refine_ls_restrained_S_all     0.880
_refine_ls_number_reflns     3387
_refine_ls_number_parameters     256
_refine_ls_number_restraints     5
_refine_ls_hydrogen_treatment     mixed
_refine_ls_weighting_scheme     calc
_refine_ls_weighting_details
                 'calc w=1/[\s^2^(Fo^2^)+(0.0213P)^2^] where P=(Fo^2^+2Fc^2^)/3'
_atom_sites_solution_hydrogens     geom
_atom_sites_solution_primary     direct
_atom_sites_solution_secondary     difmap
_refine_ls_shift/su_max     0.000
_refine_ls_shift/su_mean     0.000
_refine_diff_density_max     0.700
_refine_diff_density_min     -1.094
_refine_ls_extinction_method     none
_refine_ls_extinction_coef     ?
loop_
    _atom_type_symbol
    _atom_type_description
    _atom_type_scat_dispersion_real
    _atom_type_scat_dispersion_imag
    _atom_type_scat_source
    'C' 'C' 0.0033 0.0016
                         'International Tables Vol C Tables 4.2.6.8 and 6.1.1.4'
    'H' 'H' 0.0000 0.0000
                         'International Tables Vol C Tables 4.2.6.8 and 6.1.1.4'
    'N' 'N' 0.0061 0.0033
                         'International Tables Vol C Tables 4.2.6.8 and 6.1.1.4'
    'O' 'O' 0.0106 0.0060
                         'International Tables Vol C Tables 4.2.6.8 and 6.1.1.4'
    'S' 'S' 0.1246 0.1234
                         'International Tables Vol C Tables 4.2.6.8 and 6.1.1.4'
    'Ag' 'Ag' -0.8971 1.1015
                         'International Tables Vol C Tables 4.2.6.8 and 6.1.1.4'
_computing_data_collection     'SMART (Bruker, 2007)'
_computing_cell_refinement     'SAINT (Bruker, 2007)'
_computing_data_reduction     'SAINT (Bruker, 2007)'
_computing_structure_solution     'SHELXS97 (Sheldrick, 2008)'
_computing_structure_refinement     'SHELXL97 (Sheldrick, 2008)'
_computing_molecular_graphics
               'XP in SHELXTL (Sheldrick, 2008) and DIAMOND (Brandenburg, 1999)'
_computing_publication_material     'SHELXTL (Sheldrick, 2008)'
loop_
    _atom_site_type_symbol
    _atom_site_label
    _atom_site_fract_x
    _atom_site_fract_y
    _atom_site_fract_z
    _atom_site_U_iso_or_equiv
    _atom_site_adp_type
    _atom_site_calc_flag
    _atom_site_refinement_flags
    _atom_site_occupancy
    _atom_site_symmetry_multiplicity
    _atom_site_disorder_assembly
    _atom_site_disorder_group
    Ag Ag1 0.29090(6) 0.17665(4) -0.29686(4) 0.03972(13) Uani d . 1 1 . .
    Ag Ag2 0.39877(5) 0.41619(4) 0.22945(4) 0.03870(13) Uani d D 1 1 . .
    C C1 0.1323(5) 0.1138(4) -0.6235(4) 0.0216(9) Uani d . 1 1 . .
    C C2 0.2275(6) -0.0059(4) -0.6494(4) 0.0253(10) Uani d . 1 1 . .
    C C3 0.1985(6) -0.0669(4) -0.7399(4) 0.0288(10) Uani d . 1 1 . .
    H H3 0.2663 -0.1448 -0.7589 0.035 Uiso calc R 1 1 . .
    C C4 0.0686(6) -0.0115(4) -0.8019(4) 0.0263(10) Uani d . 1 1 . .
    H H4 0.0493 -0.0518 -0.8630 0.032 Uiso calc R 1 1 . .
    C C5 -0.0332(5) 0.1047(4) -0.7726(4) 0.0219(9) Uani d . 1 1 . .
    C C6 -0.0001(5) 0.1680(4) -0.6871(4) 0.0214(9) Uani d . 1 1 . .
    H H6 -0.0656 0.2474 -0.6709 0.026 Uiso calc R 1 1 . .
    C C7 0.1616(6) 0.1842(5) -0.5288(4) 0.0266(10) Uani d . 1 1 . .
    C C8 0.3541(6) 0.1792(5) -0.0457(4) 0.0311(11) Uani d . 1 1 . .
    H H8 0.3830 0.0903 -0.0517 0.037 Uiso calc R 1 1 . .
    C C9 0.3716(6) 0.2241(4) 0.0570(4) 0.0299(11) Uani d . 1 1 . .
    H H9 0.4142 0.1646 0.1171 0.036 Uiso calc R 1 1 . .
    C C10 0.2678(6) 0.4298(5) -0.0175(4) 0.0317(11) Uani d . 1 1 . .
    H H10 0.2345 0.5181 -0.0100 0.038 Uiso calc R 1 1 . .
    C C11 0.2525(6) 0.3863(5) -0.1201(5) 0.0322(11) Uani d . 1 1 . .
    H H11 0.2101 0.4459 -0.1802 0.039 Uiso calc R 1 1 . .
    C C12 0.5470(6) 0.3813(5) 0.4676(4) 0.0288(10) Uani d . 1 1 . .
    H H12 0.5817 0.2972 0.4474 0.035 Uiso calc R 1 1 . .
    C C13 0.4107(6) 0.5879(5) 0.4325(4) 0.0294(11) Uani d . 1 1 . .
    H H13 0.3477 0.6518 0.3871 0.035 Uiso calc R 1 1 . .
    N N1 0.2969(5) 0.2599(4) -0.1363(3) 0.0280(9) Uani d . 1 1 . .
    N N2 0.3295(5) 0.3496(4) 0.0728(4) 0.0281(9) Uani d . 1 1 . .
    N N3 0.4568(5) 0.4690(4) 0.3978(3) 0.0288(9) Uani d . 1 1 . .
    O O1 -0.3073(6) 0.2729(4) -0.7854(4) 0.0730(16) Uani d . 1 1 . .
    O O2 -0.1208(6) 0.2172(5) -0.9749(4) 0.0738(14) Uani d . 1 1 . .
    O O3 -0.3110(6) 0.0589(4) -0.8372(5) 0.0805(17) Uani d . 1 1 . .
    O O4 0.3512(4) -0.0688(3) -0.5882(3) 0.0359(8) Uani d . 1 1 . .
    H H4A 0.3588 -0.0253 -0.5370 0.054 Uiso calc R 1 1 . .
    O O5 0.0833(5) 0.2950(3) -0.5153(3) 0.0421(9) Uani d . 1 1 . .
    O O6 0.2710(4) 0.1232(3) -0.4660(3) 0.0353(8) Uani d . 1 1 . .
    S S1 -0.20943(15) 0.16850(10) -0.84628(11) 0.0261(3) Uani d . 1 1 . .
    O OW1 0.0538(5) 0.4656(4) -0.3518(4) 0.0460(10) Uani d D 1 1 . .
    H H1A 0.072(8) 0.403(5) -0.397(5) 0.069 Uiso d D 1 1 . .
    H H1B 0.021(8) 0.542(3) -0.393(5) 0.069 Uiso d D 1 1 . .
    O OW2 0.2451(5) 0.6472(4) 0.1729(4) 0.0449(9) Uani d D 1 1 . .
    H H2A 0.230(8) 0.686(5) 0.100(3) 0.067 Uiso d D 1 1 . .
    H H2B 0.128(3) 0.648(3) 0.218(4) 0.067 Uiso d D 1 1 . .
loop_
    _atom_site_aniso_label
    _atom_site_aniso_U_11
    _atom_site_aniso_U_22
    _atom_site_aniso_U_33
    _atom_site_aniso_U_12
    _atom_site_aniso_U_13
    _atom_site_aniso_U_23
    Ag1 0.0586(3) 0.0419(3) 0.0292(2) -0.00358(19) -0.0243(2) -0.01205(18)
    Ag2 0.0527(2) 0.0423(3) 0.0330(3) 0.00471(18) -0.0272(2) -0.01620(19)
    C1 0.026(2) 0.019(2) 0.022(2) 0.0003(17) -0.009(2) -0.0059(18)
    C2 0.028(2) 0.022(2) 0.025(3) 0.0019(18) -0.011(2) 0.0001(19)
    C3 0.034(2) 0.023(2) 0.030(3) 0.0092(19) -0.012(2) -0.010(2)
    C4 0.033(2) 0.025(3) 0.026(3) -0.0005(19) -0.012(2) -0.011(2)
    C5 0.026(2) 0.022(2) 0.020(2) 0.0034(18) -0.010(2) -0.0069(18)
    C6 0.026(2) 0.019(2) 0.020(2) 0.0019(17) -0.009(2) -0.0044(18)
    C7 0.033(2) 0.029(3) 0.021(3) -0.004(2) -0.013(2) -0.004(2)
    C8 0.040(3) 0.025(3) 0.032(3) 0.003(2) -0.016(2) -0.007(2)
    C9 0.035(2) 0.029(3) 0.030(3) 0.001(2) -0.017(2) -0.004(2)
    C10 0.041(3) 0.028(3) 0.032(3) 0.006(2) -0.020(2) -0.010(2)
    C11 0.040(3) 0.031(3) 0.031(3) -0.001(2) -0.022(2) -0.002(2)
    C12 0.039(3) 0.022(3) 0.026(3) 0.003(2) -0.011(2) -0.006(2)
    C13 0.039(3) 0.026(3) 0.026(3) 0.003(2) -0.015(2) -0.005(2)
    N1 0.031(2) 0.032(2) 0.024(2) -0.0006(17) -0.0104(18) -0.0063(18)
    N2 0.030(2) 0.033(2) 0.026(2) -0.0027(17) -0.0116(19) -0.0080(18)
    N3 0.034(2) 0.033(2) 0.022(2) -0.0005(17) -0.0131(19) -0.0043(18)
    O1 0.076(3) 0.092(3) 0.077(3) 0.056(3) -0.058(3) -0.059(3)
    O2 0.066(3) 0.111(4) 0.036(3) 0.010(3) -0.025(2) 0.012(2)
    O3 0.082(3) 0.041(3) 0.143(5) -0.019(2) -0.087(4) 0.020(3)
    O4 0.0398(18) 0.035(2) 0.041(2) 0.0159(15) -0.0263(18) -0.0129(16)
    O5 0.066(2) 0.029(2) 0.047(2) 0.0100(17) -0.037(2) -0.0191(17)
    O6 0.0442(19) 0.039(2) 0.033(2) 0.0043(16) -0.0252(18) -0.0135(16)
    S1 0.0345(6) 0.0234(6) 0.0274(7) 0.0032(5) -0.0195(5) -0.0074(5)
    OW1 0.068(3) 0.041(2) 0.036(2) 0.001(2) -0.026(2) -0.0095(18)
    OW2 0.059(2) 0.039(2) 0.039(2) 0.0057(18) -0.020(2) -0.0083(18)
_geom_special_details
;
;
loop_
    _geom_bond_atom_site_label_1
    _geom_bond_atom_site_label_2
    _geom_bond_site_symmetry_2
    _geom_bond_distance
    _geom_bond_publ_flag
    Ag1 N1 . 2.180(3) yes
    Ag1 O3 2_554 2.621(3) yes
    Ag1 O6 . 2.153(3) yes
    Ag2 N2 . 2.245(3) yes
    Ag2 N3 . 2.262(3) yes
    Ag2 O1 1_656 2.516(4) yes
    Ag2 OW2 . 2.576(4) yes
    C1 C2 . 1.395(6) ?
    C1 C6 . 1.408(5) ?
    C1 C7 . 1.491(6) ?
    C2 O4 . 1.360(5) ?
    C2 C3 . 1.388(6) ?
    C3 C4 . 1.382(6) ?
    C3 H3 . 0.9300 ?
    C4 C5 . 1.392(6) ?
    C4 H4 . 0.9300 ?
    C5 C6 . 1.366(5) ?
    C5 S1 . 1.778(4) ?
    C6 H6 . 0.9300 ?
    C7 O5 . 1.241(5) ?
    C7 O6 . 1.281(5) ?
    C8 N1 . 1.335(6) ?
    C8 C9 . 1.383(6) ?
    C8 H8 . 0.9300 ?
    C9 N2 . 1.332(5) ?
    C9 H9 . 0.9300 ?
    C10 N2 . 1.346(6) ?
    C10 C11 . 1.368(6) ?
    C10 H10 . 0.9300 ?
    C11 N1 . 1.343(6) ?
    C11 H11 . 0.9300 ?
    C12 N3 . 1.343(5) ?
    C12 C13 2_666 1.369(6) ?
    C12 H12 . 0.9300 ?
    C13 N3 . 1.340(5) ?
    C13 C12 2_666 1.369(6) ?
    C13 H13 . 0.9300 ?
    O1 S1 . 1.415(3) ?
    O2 S1 . 1.444(5) ?
    O3 S1 . 1.423(4) ?
    O4 H4A . 0.8200 ?
    OW1 H1A . 0.88(2) ?
    OW1 H1B . 0.89(2) ?
    OW2 H2A . 0.88(2) ?
    OW2 H2B . 0.89(2) ?
loop_
    _geom_angle_atom_site_label_1
    _geom_angle_atom_site_label_2
    _geom_angle_atom_site_label_3
    _geom_angle_site_symmetry_1
    _geom_angle_site_symmetry_3
    _geom_angle
    _geom_angle_publ_flag
    O6 Ag1 N1 . . 171.57(13) ?
    N2 Ag2 N3 . . 175.29(14) ?
    N2 Ag2 O1 . 1_656 95.52(12) ?
    N3 Ag2 O1 . 1_656 84.24(12) ?
    N2 Ag2 OW2 . . 89.83(12) ?
    N3 Ag2 OW2 . . 92.92(12) ?
    O1 Ag2 OW2 1_656 . 147.05(16) ?
    C2 C1 C6 . . 118.4(3) ?
    C2 C1 C7 . . 122.6(4) ?
    C6 C1 C7 . . 119.0(4) ?
    O4 C2 C1 . . 122.5(3) ?
    O4 C2 C3 . . 116.8(4) ?
    C1 C2 C3 . . 120.8(4) ?
    C4 C3 C2 . . 119.8(4) ?
    C4 C3 H3 . . 120.1 ?
    C2 C3 H3 . . 120.1 ?
    C3 C4 C5 . . 119.8(3) ?
    C3 C4 H4 . . 120.1 ?
    C5 C4 H4 . . 120.1 ?
    C6 C5 C4 . . 120.6(3) ?
    C6 C5 S1 . . 120.4(3) ?
    C4 C5 S1 . . 119.1(3) ?
    C5 C6 C1 . . 120.5(4) ?
    C5 C6 H6 . . 119.7 ?
    C1 C6 H6 . . 119.7 ?
    O5 C7 O6 . . 124.1(3) ?
    O5 C7 C1 . . 120.2(4) ?
    O6 C7 C1 . . 115.6(4) ?
    N1 C8 C9 . . 121.9(4) ?
    N1 C8 H8 . . 119.1 ?
    C9 C8 H8 . . 119.1 ?
    N2 C9 C8 . . 122.2(4) ?
    N2 C9 H9 . . 118.9 ?
    C8 C9 H9 . . 118.9 ?
    N2 C10 C11 . . 122.4(4) ?
    N2 C10 H10 . . 118.8 ?
    C11 C10 H10 . . 118.8 ?
    N1 C11 C10 . . 121.9(4) ?
    N1 C11 H11 . . 119.1 ?
    C10 C11 H11 . . 119.1 ?
    N3 C12 C13 . 2_666 121.9(4) ?
    N3 C12 H12 . . 119.0 ?
    C13 C12 H12 2_666 . 119.0 ?
    N3 C13 C12 . 2_666 122.3(4) ?
    N3 C13 H13 . . 118.8 ?
    C12 C13 H13 2_666 . 118.8 ?
    C8 N1 C11 . . 116.0(4) ?
    C8 N1 Ag1 . . 117.5(3) ?
    C11 N1 Ag1 . . 126.5(3) ?
    C9 N2 C10 . . 115.6(4) ?
    C9 N2 Ag2 . . 118.8(3) ?
    C10 N2 Ag2 . . 125.1(3) ?
    C13 N3 C12 . . 115.8(4) ?
    C13 N3 Ag2 . . 123.5(3) ?
    C12 N3 Ag2 . . 120.7(3) ?
    S1 O1 Ag2 . 1_454 139.7(2) ?
    C2 O4 H4A . . 109.5 ?
    C7 O6 Ag1 . . 123.7(3) ?
    O1 S1 O3 . . 115.8(3) ?
    O1 S1 O2 . . 110.9(3) ?
    O3 S1 O2 . . 110.4(3) ?
    O1 S1 C5 . . 106.73(19) ?
    O3 S1 C5 . . 105.6(2) ?
    O2 S1 C5 . . 106.9(2) ?
    H1A OW1 H1B . . 110(6) ?
    Ag2 OW2 H2A . . 128(4) ?
    Ag2 OW2 H2B . . 107.5(17) ?
    H2A OW2 H2B . . 100(5) ?
loop_
    _geom_torsion_atom_site_label_1
    _geom_torsion_atom_site_label_2
    _geom_torsion_atom_site_label_3
    _geom_torsion_atom_site_label_4
    _geom_torsion_site_symmetry_1
    _geom_torsion_site_symmetry_2
    _geom_torsion_site_symmetry_3
    _geom_torsion_site_symmetry_4
    _geom_torsion
    _geom_torsion_publ_flag
    C6 C1 C2 O4 . . . . -176.7(4) ?
    C7 C1 C2 O4 . . . . 1.4(7) ?
    C6 C1 C2 C3 . . . . 3.1(7) ?
    C7 C1 C2 C3 . . . . -178.8(4) ?
    O4 C2 C3 C4 . . . . 177.1(4) ?
    C1 C2 C3 C4 . . . . -2.7(7) ?
    C2 C3 C4 C5 . . . . -0.4(7) ?
    C3 C4 C5 C6 . . . . 3.1(7) ?
    C3 C4 C5 S1 . . . . -176.0(4) ?
    C4 C5 C6 C1 . . . . -2.6(7) ?
    S1 C5 C6 C1 . . . . 176.4(3) ?
    C2 C1 C6 C5 . . . . -0.4(7) ?
    C7 C1 C6 C5 . . . . -178.6(4) ?
    C2 C1 C7 O5 . . . . 174.9(5) ?
    C6 C1 C7 O5 . . . . -7.0(7) ?
    C2 C1 C7 O6 . . . . -4.6(7) ?
    C6 C1 C7 O6 . . . . 173.5(4) ?
    N1 C8 C9 N2 . . . . 1.2(7) ?
    N2 C10 C11 N1 . . . . 0.5(7) ?
    C9 C8 N1 C11 . . . . -1.8(7) ?
    C9 C8 N1 Ag1 . . . . 176.7(3) ?
    C10 C11 N1 C8 . . . . 1.0(7) ?
    C10 C11 N1 Ag1 . . . . -177.4(4) ?
    C8 C9 N2 C10 . . . . 0.3(7) ?
    C8 C9 N2 Ag2 . . . . -171.9(3) ?
    C11 C10 N2 C9 . . . . -1.2(7) ?
    C11 C10 N2 Ag2 . . . . 170.5(4) ?
    O1 Ag2 N2 C9 1_656 . . . 35.7(4) ?
    OW2 Ag2 N2 C9 . . . . -176.9(4) ?
    O1 Ag2 N2 C10 1_656 . . . -135.8(4) ?
    OW2 Ag2 N2 C10 . . . . 11.6(4) ?
    C12 C13 N3 C12 2_666 . . . 0.2(8) ?
    C12 C13 N3 Ag2 2_666 . . . -177.7(3) ?
    C13 C12 N3 C13 2_666 . . . -0.2(8) ?
    C13 C12 N3 Ag2 2_666 . . . 177.8(3) ?
    O1 Ag2 N3 C13 1_656 . . . 147.0(4) ?
    OW2 Ag2 N3 C13 . . . . -0.1(4) ?
    O1 Ag2 N3 C12 1_656 . . . -30.8(4) ?
    OW2 Ag2 N3 C12 . . . . -177.9(4) ?
    O5 C7 O6 Ag1 . . . . 15.5(7) ?
    C1 C7 O6 Ag1 . . . . -165.0(3) ?
    Ag2 O1 S1 O3 1_454 . . . -50.2(6) ?
    Ag2 O1 S1 O2 1_454 . . . 76.5(5) ?
    Ag2 O1 S1 C5 1_454 . . . -167.4(4) ?
    C6 C5 S1 O1 . . . . -8.2(5) ?
    C4 C5 S1 O1 . . . . 170.9(4) ?
    C6 C5 S1 O3 . . . . -132.0(4) ?
    C4 C5 S1 O3 . . . . 47.1(5) ?
    C6 C5 S1 O2 . . . . 110.5(4) ?
    C4 C5 S1 O2 . . . . -70.4(4) ?
loop_
    _geom_hbond_atom_site_label_D
    _geom_hbond_atom_site_label_H
    _geom_hbond_atom_site_label_A
    _geom_hbond_site_symmetry_A
    _geom_hbond_distance_DH
    _geom_hbond_distance_HA
    _geom_hbond_distance_DA
    _geom_hbond_angle_DHA
    OW1 H1A O5 . 0.88(2) 1.89(2) 2.751(4) 168(6)
    OW1 H1B O5 2_564 0.89(2) 2.00(2) 2.883(5) 173(6)
    OW2 H2A O2 2_564 0.88(2) 1.91(3) 2.757(5) 161(6)
    OW2 H2B OW1 2_565 0.89(2) 2.03(3) 2.794(6) 143(2)
    O4 H4A O6 . 0.82 1.84 2.556(4) 146
