# Supplementary material for: Poly[[diaqua­bis­(μ3-3-carboxyl­ato-4-hy­droxy­benzene­sulfonato)­tri-μ2-pyrazine-tetra­silver(I)] dihydrate]
Source: Acta Crystallogr Sect E Struct Rep Online. 2011 Oct 22;67(Pt 11):m1545. doi: 10.1107/S1600536811041626 (PMC3246968; doi:10.1107/S1600536811041626)
Supplement: Supplementary file 2 [file e-67-m1545-Isup2.hkl]

#
# h,k,l, Fc-squared, Fo-squared, sigma(Fo-squared) and status flag
#
data_I
_shelx_title ' shelxl in P-1'
_shelx_refln_list_code          4
_shelx_F_calc_maximum      282.45
_exptl_crystal_F_000       574.00
_reflns_d_resolution_high  0.7690
 
loop_
 _symmetry_equiv_pos_as_xyz
 'x, y, z'
 '-x, -y, -z'
 
_cell_length_a     7.6460
_cell_length_b    10.3400
_cell_length_c    11.3750
_cell_angle_alpha  78.751
_cell_angle_beta   73.436
_cell_angle_gamma  82.882
 
_shelx_F_squared_multiplier     1.000
 
loop_
 _refln_index_h
 _refln_index_k
 _refln_index_l
 _refln_F_squared_calc
 _refln_F_squared_meas
 _refln_F_squared_sigma
 _refln_observed_status
   2   0   0    11340.12    10979.53    394.43 o
   3   0   0     8212.90     8575.14   1951.69 o
   4   0   0        4.50        5.44     15.80 o
   5   0   0       20.31       34.92     18.25 o
   6   0   0      554.74      452.08     36.43 o
   7   0   0      208.20      204.99     31.75 o
   8   0   0        4.55        9.91     24.26 o
   9   0   0       49.30       39.76     66.95 o
  -9   1   0       10.08        3.99     44.64 o
  -8   1   0      233.00      158.18     60.22 o
  -7   1   0      202.26      239.52     26.55 o
  -6   1   0       12.51       13.17     19.83 o
  -5   1   0     1325.51     1227.73     62.21 o
  -4   1   0     6219.65     6297.05    198.29 o
  -3   1   0       92.40      109.81     25.42 o
  -2   1   0    25609.87    22004.62    788.36 o
  -1   1   0    30858.08    24028.39    732.78 o
   1   1   0      136.95      148.65     12.18 o
   2   1   0       16.62       13.01     16.41 o
   3   1   0       36.21       38.03     11.89 o
   4   1   0       70.43       56.76     32.33 o
   5   1   0     1188.10     1272.32     58.71 o
   6   1   0     2660.00     2974.19    138.86 o
   7   1   0       10.03        2.55     17.95 o
   8   1   0      652.20      692.59     46.01 o
   9   1   0       65.02       88.49     40.97 o
  -9   2   0        5.24       -2.51     46.85 o
  -8   2   0       77.39       96.51     20.90 o
  -7   2   0        2.28        8.36     13.53 o
  -6   2   0     4027.11     4405.04    157.68 o
  -5   2   0     1827.87     1666.74     80.93 o
  -4   2   0      405.03      444.37     38.87 o
  -3   2   0     7377.46     7986.25    468.45 o
  -2   2   0     6994.59     7174.33    179.51 o
  -1   2   0     1021.48     1048.90     52.19 o
   0   2   0      353.67      345.11     35.86 o
   1   2   0      402.59      428.47     26.43 o
   2   2   0     3148.76     3334.06     79.24 o
   3   2   0     3042.56     3638.68    579.16 o
   4   2   0     3694.28     4134.52    262.71 o
   5   2   0     1125.21     1167.99     50.67 o
   6   2   0      944.24     1086.06     81.18 o
   7   2   0      350.57      384.86     32.40 o
   8   2   0        6.15        0.14     21.24 o
   9   2   0       16.95       10.21     41.66 o
  -9   3   0        2.27        6.95     52.91 o
  -8   3   0      167.04      168.54     24.72 o
  -7   3   0     1388.67     1467.03     86.14 o
  -6   3   0        1.83       19.87     28.23 o
  -5   3   0      147.13      189.41     31.56 o
  -4   3   0     2703.74     2633.39    100.32 o
  -3   3   0      651.34      614.54     43.30 o
  -2   3   0       88.36       64.70     27.66 o
  -1   3   0      364.23      359.25     40.68 o
   0   3   0     8470.42     8489.80    265.60 o
   1   3   0      416.32      408.11     47.64 o
   2   3   0     5673.68     5864.43    221.12 o
   3   3   0     4190.72     4097.96    173.74 o
   4   3   0       45.44       56.09     14.78 o
   5   3   0       97.61       95.66     13.13 o
   6   3   0      243.41      248.06     21.19 o
   7   3   0       29.71       38.17     30.77 o
   8   3   0       41.19       46.22     38.43 o
   9   3   0       17.02       12.83     31.62 o
  -8   4   0      615.76      551.85     41.22 o
  -7   4   0        5.17       11.46     36.44 o
  -6   4   0      224.11      259.54     47.38 o
  -5   4   0      561.86      683.74     87.35 o
  -4   4   0      577.08      524.27     55.28 o
  -3   4   0      300.43      321.26     38.49 o
  -2   4   0    14398.91    13965.78    437.32 o
  -1   4   0     6112.87     6272.02    200.15 o
   0   4   0     4588.20     4799.16    201.82 o
   1   4   0    23748.57    22575.58    719.33 o
   2   4   0     5357.18     5778.41    252.44 o
   3   4   0       67.76       52.30     29.30 o
   4   4   0      688.20      803.47     52.76 o
   5   4   0      115.21      127.17     29.65 o
   6   4   0       15.44       13.61     16.69 o
   7   4   0      230.31      212.90     45.25 o
   8   4   0      251.58      220.97     55.06 o
   9   4   0        0.09       -0.73     26.20 o
  -8   5   0        1.21        6.59     39.38 o
  -7   5   0        8.36        2.57     35.35 o
  -6   5   0       12.30        1.95     35.20 o
  -5   5   0     1297.41     1255.56     79.65 o
  -4   5   0     2833.79     2972.25    119.20 o
  -3   5   0     2554.86     2620.99    103.15 o
  -2   5   0      418.87      479.86     46.39 o
  -1   5   0     5888.13     6117.62    227.91 o
   0   5   0    10015.63     9896.24    322.74 o
   1   5   0      996.60      989.11     59.89 o
   2   5   0     1407.08     1384.45     58.77 o
   3   5   0      109.54       87.13     37.22 o
   4   5   0     1225.21     1373.02    120.53 o
   5   5   0       21.98       44.45     29.72 o
   6   5   0     1547.60     1627.28     75.69 o
   7   5   0      258.95      237.62     30.31 o
   8   5   0       17.59        7.71     27.40 o
   9   5   0       41.00       53.95     48.10 o
  -8   6   0        3.98        3.29     39.37 o
  -7   6   0        3.71       11.32     42.09 o
  -6   6   0      215.83      232.52     54.51 o
  -5   6   0     1367.54     1358.71     67.10 o
  -4   6   0     3241.38     3216.70    133.65 o
  -3   6   0      455.15      496.18     59.33 o
  -2   6   0     4672.22     4701.43    167.31 o
  -1   6   0     1314.60     1413.85     80.70 o
   0   6   0       42.61       32.24     33.75 o
   1   6   0     2291.12     2242.37     95.61 o
   2   6   0     1124.77      810.30    172.56 o
   3   6   0      203.40      130.71     62.69 o
   4   6   0     1615.62     1751.98     84.57 o
   5   6   0      534.06      488.19     45.90 o
   6   6   0      150.61      178.80     38.69 o
   7   6   0        3.48       11.22     25.00 o
   8   6   0      166.50      165.19     38.95 o
  -7   7   0      428.87      404.29     66.24 o
  -6   7   0     1678.80     1573.15    180.91 o
  -5   7   0      387.33      358.53     57.54 o
  -4   7   0      589.95      610.44     63.71 o
  -3   7   0       10.38        5.60     36.78 o
  -2   7   0        1.00        3.03     33.14 o
  -1   7   0       49.09       38.12     39.12 o
   0   7   0     1486.35     1557.10     85.12 o
   1   7   0      472.61      446.89     62.60 o
   2   7   0      191.99      115.35     42.35 o
   3   7   0      251.51      179.89     68.17 o
   4   7   0     1464.59     1464.51     79.99 o
   5   7   0      101.69       80.62     47.85 o
   6   7   0       21.44       61.01     32.72 o
   7   7   0       88.34       88.50     34.98 o
   8   7   0       14.77        2.22     22.95 o
  -7   8   0      149.95      105.93    100.87 o
  -6   8   0        2.72        8.60     45.39 o
  -5   8   0       35.17       37.50     45.76 o
  -4   8   0      141.80      159.13     51.54 o
  -3   8   0       26.97       14.99     41.54 o
  -2   8   0       57.56       58.24     44.44 o
  -1   8   0     1510.77     1492.23     97.71 o
   0   8   0     2388.39     2439.92    113.39 o
   1   8   0       29.66       17.21     39.54 o
   2   8   0     2441.87     2374.34    109.30 o
   3   8   0      650.80      662.77     60.61 o
   4   8   0       30.28       39.24     31.41 o
   5   8   0        6.70        8.17     22.78 o
   6   8   0        5.10        1.29     28.44 o
   7   8   0        7.52        8.09     28.13 o
  -6   9   0       46.62       23.98     53.24 o
  -5   9   0        0.90       10.69     46.42 o
  -4   9   0       57.50       60.70     48.85 o
  -3   9   0      380.76      365.84     61.56 o
  -2   9   0     2102.23     2277.02    116.82 o
  -1   9   0      247.14      298.72     58.95 o
   0   9   0     1225.42     1232.70     85.63 o
   1   9   0     1201.39     1130.77     80.66 o
   2   9   0       30.34       32.08     41.58 o
   3   9   0        0.29       -0.11     27.09 o
   4   9   0      187.09      132.03     57.23 o
   5   9   0       30.02       18.97     29.47 o
   6   9   0        6.16        9.58     36.54 o
   7   9   0      179.66      203.26     42.34 o
  -5  10   0        0.04       13.48     51.12 o
  -4  10   0     1148.32     1126.63     91.67 o
  -3  10   0      221.46      285.98     61.43 o
  -2  10   0        7.25        9.66     44.07 o
  -1  10   0        1.60        0.70     36.68 o
   0  10   0      127.60      142.24     53.68 o
   1  10   0       22.28       17.18     36.77 o
   2  10   0      224.31      169.35     67.42 o
   3  10   0      240.11      146.49     69.32 o
   4  10   0      256.61      202.42     69.72 o
   5  10   0       94.82       97.57     43.40 o
   6  10   0      530.58      561.28     68.69 o
  -4  11   0      187.84      224.10     66.75 o
  -3  11   0       15.87       17.45     57.07 o
  -2  11   0       14.20       15.88     58.60 o
  -1  11   0      249.95      221.75     61.01 o
   0  11   0      233.92      146.87     84.46 o
   1  11   0      137.08       85.36     47.57 o
   2  11   0     1174.84     1069.54    238.72 o
   3  11   0       79.22       79.16     41.57 o
   4  11   0      616.76      571.53    180.25 o
   5  11   0      136.05       94.85     42.68 o
  -3  12   0        8.34        8.75     54.33 o
  -2  12   0      330.58      374.05     74.80 o
  -1  12   0        0.73        1.39     31.68 o
   0  12   0      896.35      896.48     85.90 o
   1  12   0      534.48      446.48    151.09 o
   2  12   0       25.15       17.55     39.70 o
   3  12   0      264.40      199.02     77.08 o
   4  12   0       31.64       27.80     37.27 o
  -4 -12   1      124.24      111.15     78.63 o
  -3 -12   1       39.30       25.79     42.07 o
  -2 -12   1        4.29        5.57     39.55 o
  -1 -12   1       26.16       11.98     36.13 o
   0 -12   1        0.17        1.17     33.13 o
   1 -12   1       38.61       45.21     57.00 o
   2 -12   1      232.94      265.61     73.13 o
   3 -12   1      703.39      718.36     91.26 o
  -5 -11   1      114.67       78.65     40.24 o
  -4 -11   1       13.33       20.44     42.24 o
  -3 -11   1       17.99       14.16     38.48 o
  -2 -11   1      170.65      123.36     55.96 o
  -1 -11   1      358.69      249.18    116.18 o
   0 -11   1       73.68       67.86     55.55 o
   1 -11   1      548.04      596.51     76.01 o
   2 -11   1      500.26      498.46     74.40 o
   3 -11   1        9.44       11.20     52.38 o
   4 -11   1       11.67       15.75     54.31 o
  -6 -10   1       13.29        2.71     29.08 o
  -5 -10   1       57.27       51.40     36.92 o
  -4 -10   1       78.47       50.18     55.34 o
  -3 -10   1      884.39      911.90     75.91 o
  -2 -10   1       50.10       22.76     34.46 o
  -1 -10   1      420.17      442.84     65.29 o
   0 -10   1      386.57      407.10     65.00 o
   1 -10   1      312.18      290.76     62.94 o
   2 -10   1       12.80       15.83     48.43 o
   3 -10   1       56.98       76.32     55.44 o
   4 -10   1       76.13       98.57     58.77 o
   5 -10   1       20.00       18.92     52.52 o
  -7  -9   1        7.06       20.35     46.19 o
  -6  -9   1       25.16       12.54     35.10 o
  -5  -9   1      170.63      131.69     61.77 o
  -4  -9   1      200.56      154.06     76.98 o
  -3  -9   1       58.23       43.52     41.09 o
  -2  -9   1      446.80      285.10    126.25 o
  -1  -9   1     1423.21     1425.95     92.97 o
   0  -9   1      135.47      128.06     54.50 o
   1  -9   1      797.63      770.11     76.53 o
   2  -9   1       47.10       54.23     50.83 o
   3  -9   1      435.60      424.82     65.51 o
   4  -9   1       38.66       41.99     49.23 o
   5  -9   1      959.66     1054.42     88.62 o
   6  -9   1      307.65      329.55     66.76 o
  -7  -8   1       13.53        8.15     27.48 o
  -6  -8   1      111.48      141.00     38.14 o
  -5  -8   1      393.93      288.59    124.03 o
  -4  -8   1       84.76       68.46     40.12 o
  -3  -8   1     1011.25      997.81     76.91 o
  -2  -8   1      299.30      174.06     92.29 o
  -1  -8   1      348.68      401.61     60.81 o
   0  -8   1      349.94      344.26     59.90 o
   1  -8   1     1038.61     1054.81     82.78 o
   2  -8   1        0.07        3.23     39.00 o
   3  -8   1     1590.98     1641.83     97.31 o
   4  -8   1     1556.80     1578.51     95.47 o
   5  -8   1      492.23      529.77     68.11 o
   6  -8   1        3.97        3.81     33.54 o
   7  -8   1       98.91       40.02     60.20 o
  -8  -7   1       35.13        9.19     20.40 o
  -7  -7   1      236.40      237.81     46.86 o
  -6  -7   1       82.81      108.04     36.63 o
  -5  -7   1      676.12      668.72     57.42 o
  -4  -7   1       15.82       10.54     30.11 o
  -3  -7   1       17.98       12.59     35.66 o
  -2  -7   1      141.25       90.10     58.40 o
  -1  -7   1     1358.03     1271.00     83.07 o
   0  -7   1     2948.23     2907.40    127.25 o
   1  -7   1      268.66      267.30     53.16 o
   2  -7   1     1338.43     1335.36     82.72 o
   3  -7   1     4266.63     4418.78    172.70 o
   4  -7   1      623.78      686.90     70.94 o
   5  -7   1       20.86       32.58     51.95 o
   6  -7   1        7.60        1.19     30.19 o
   7  -7   1        0.09        0.18     36.37 o
  -8  -6   1       51.30       24.91     39.32 o
  -7  -6   1       21.19       18.04     32.61 o
  -6  -6   1        0.60        2.95     30.41 o
  -5  -6   1      109.33       80.40     48.32 o
  -4  -6   1       29.31       20.87     28.90 o
  -3  -6   1      865.33      864.57     66.51 o
  -2  -6   1     4970.14     5140.41    213.90 o
  -1  -6   1     4428.88     4661.13    173.77 o
   0  -6   1     1275.88     1467.33     81.46 o
   1  -6   1     5384.17     5443.61    191.71 o
   2  -6   1     1487.99     1467.98     80.26 o
   3  -6   1      140.41      129.98     43.81 o
   4  -6   1      681.92      655.69     65.59 o
   5  -6   1      305.86      324.13     53.57 o
   6  -6   1      174.30      155.97     49.63 o
   7  -6   1      692.21      655.12     68.56 o
   8  -6   1       30.10       23.82     42.12 o
  -8  -5   1       31.73       11.63     31.88 o
  -7  -5   1        0.17       -1.88     17.53 o
  -6  -5   1       45.90       53.43     37.75 o
  -5  -5   1      176.95      182.58     40.70 o
  -4  -5   1     1012.44     1029.31     67.80 o
  -3  -5   1    10244.53    10748.35    359.50 o
  -2  -5   1     1416.80     1450.41     77.48 o
  -1  -5   1     5823.19     5943.94    203.53 o
   0  -5   1     4363.26     4188.72    160.42 o
   1  -5   1        0.04        3.52     29.00 o
   2  -5   1       13.64       17.90     31.19 o
   3  -5   1     2708.70     2783.39    111.21 o
   4  -5   1        8.26       11.27     32.58 o
   5  -5   1      112.41       92.44     41.70 o
   6  -5   1     1458.81     1391.35     83.71 o
   7  -5   1      262.00      337.58     61.95 o
   8  -5   1        3.91        0.46     32.83 o
  -9  -4   1        4.98        0.00     37.84 o
  -8  -4   1       68.32       96.82     49.66 o
  -7  -4   1      435.61      438.40     51.07 o
  -6  -4   1      183.15      119.25     50.66 o
  -5  -4   1     2783.96     2812.27    135.68 o
  -4  -4   1     1298.02     1460.06    116.24 o
  -3  -4   1      538.75      552.98     41.50 o
  -2  -4   1      915.67      966.37     61.15 o
  -1  -4   1       36.67       21.31     34.47 o
   0  -4   1       33.90       32.83     34.40 o
   1  -4   1     1949.16     1949.49     83.83 o
   2  -4   1     4967.47     4921.59    162.68 o
   3  -4   1     2654.53     2566.26     98.21 o
   4  -4   1      610.17      606.23     49.52 o
   5  -4   1     9021.41     9081.60    250.86 o
   6  -4   1      215.50      230.78     46.10 o
   7  -4   1      683.14      638.18     57.69 o
   8  -4   1        6.35        4.40     34.94 o
  -9  -3   1      204.10      156.71     59.39 o
  -8  -3   1        5.93       10.09     46.75 o
  -7  -3   1      963.27      937.02     66.62 o
  -6  -3   1      154.11      151.15     40.12 o
  -5  -3   1      245.82      245.23     38.28 o
  -4  -3   1      483.86      450.74     46.04 o
  -3  -3   1      150.49      128.10     31.05 o
  -2  -3   1       10.60        9.03     15.48 o
  -1  -3   1      379.75      388.01     51.51 o
   0  -3   1     7056.45     7179.53    236.56 o
   1  -3   1    20013.12    19174.29    604.02 o
   2  -3   1       45.97       50.87     28.10 o
   3  -3   1    10397.50    10515.50    327.17 o
   4  -3   1     2644.17     2654.30     98.67 o
   5  -3   1      190.19      189.37     37.26 o
   6  -3   1       96.81      120.31     38.59 o
   7  -3   1      445.74      458.92     49.97 o
   8  -3   1        0.21        2.22     13.26 o
   9  -3   1       56.16       66.77     20.40 o
  -9  -2   1       14.04       14.08     34.61 o
  -8  -2   1      164.27      116.99     41.01 o
  -7  -2   1      107.39      106.83     40.71 o
  -6  -2   1       14.40       14.49     31.89 o
  -5  -2   1      186.99      221.68     40.30 o
  -4  -2   1     1031.64     1301.77    196.72 o
  -3  -2   1     4634.31     4654.48    126.43 o
  -2  -2   1     1729.72     1744.78     59.89 o
  -1  -2   1    74396.63    59847.78   2052.01 o
   0  -2   1    11820.67    11120.15    343.79 o
   1  -2   1     2057.91     2166.25     85.12 o
   2  -2   1     6555.32     6685.49    207.23 o
   3  -2   1      482.17      424.27     34.26 o
   4  -2   1     1711.30     1703.34     68.55 o
   5  -2   1      375.72      456.83     36.47 o
   6  -2   1      691.14      730.77     42.83 o
   7  -2   1        9.27       16.24     16.68 o
   8  -2   1      149.47      135.79     28.82 o
   9  -2   1      383.98      351.71     42.12 o
  -9  -1   1       97.03      105.62     46.78 o
  -8  -1   1      124.25      122.76     39.74 o
  -7  -1   1       67.55       47.74     74.64 o
  -6  -1   1      106.86      149.74     26.00 o
  -5  -1   1     3514.30     3912.21    129.23 o
  -4  -1   1      734.81      838.72     38.41 o
  -3  -1   1     6247.46     6744.81    653.49 o
  -2  -1   1    79778.15    73101.67   3701.34 o
  -1  -1   1     1139.38     1187.26     54.38 o
   1  -1   1     2087.60     2092.51     55.26 o
   2  -1   1     1131.31     1097.45     47.68 o
   3  -1   1        0.39        4.21     17.61 o
   4  -1   1     4365.02     4467.28    153.87 o
   5  -1   1     3001.75     3056.12    113.03 o
   6  -1   1       82.47       86.63     15.86 o
   7  -1   1     1088.74     1004.98     96.37 o
   8  -1   1      175.32      243.17     27.79 o
   9  -1   1       17.84        6.34     13.95 o
  -9   0   1       10.03       -0.15     39.02 o
  -8   0   1        3.63       11.23     47.44 o
  -7   0   1     1205.36     1351.93     82.40 o
  -6   0   1     1054.17     1131.90     88.43 o
  -5   0   1       14.25        5.00     18.91 o
  -4   0   1     6540.41     6362.55    874.45 o
  -3   0   1    13189.94    13149.92   1046.58 o
  -2   0   1     4529.69     5093.88    242.24 o
  -1   0   1     2545.12     2363.78    960.40 o
   2   0   1       41.84       56.30     17.30 o
   3   0   1    13540.69    12649.74    387.38 o
   4   0   1     6093.38     6096.60    188.12 o
   5   0   1     1088.52      973.75     47.22 o
   6   0   1     1643.09     1659.39    150.02 o
   7   0   1      308.24      302.48     30.92 o
   8   0   1        6.60        2.79     13.93 o
   9   0   1        1.89        0.25     21.76 o
  -9   1   1       21.38       27.93     54.98 o
  -8   1   1      665.34      309.96    328.34 o
  -7   1   1      266.94      101.76    119.50 o
  -6   1   1       52.68       45.41     21.59 o
  -5   1   1     3116.62     3615.54    117.44 o
  -4   1   1     1632.75     1867.16    101.55 o
  -3   1   1       21.68       15.97     19.33 o
  -2   1   1      170.80      176.76     31.20 o
  -1   1   1     9038.04     9902.57    535.99 o
   1   1   1    12388.38    11360.10    225.15 o
   2   1   1     2542.69     2629.85    113.93 o
   3   1   1      140.12      128.16     19.18 o
   4   1   1     1056.54     1035.03     97.62 o
   5   1   1     1580.32     1508.15    111.29 o
   6   1   1       44.55       40.80     16.60 o
   7   1   1        2.35        2.38     13.45 o
   8   1   1       29.06       17.19     30.45 o
   9   1   1      170.71      169.98     28.52 o
  -9   2   1      398.48      327.52    108.78 o
  -8   2   1       18.58       25.72     53.21 o
  -7   2   1      305.27      271.65     51.95 o
  -6   2   1      114.20      109.52     22.97 o
  -5   2   1      163.57      186.65     29.58 o
  -4   2   1      222.71      233.45     39.86 o
  -3   2   1     4159.55     4627.44    621.50 o
  -2   2   1     3993.53     3890.29    126.40 o
  -1   2   1     2292.37     2230.55     98.14 o
   0   2   1     2980.33     2858.02     91.87 o
   1   2   1    14484.08    13866.49    294.20 o
   2   2   1      531.22      539.34     24.02 o
   3   2   1     1490.17     1627.05    118.67 o
   4   2   1      824.77      889.72     42.98 o
   5   2   1      205.51      242.39     28.37 o
   6   2   1      745.43      707.41     36.90 o
   7   2   1      921.67      972.84     43.19 o
   8   2   1       19.81       17.79     26.49 o
   9   2   1      158.39      173.29     27.10 o
  -8   3   1       11.95        6.21     53.06 o
  -7   3   1        3.66        3.53     13.35 o
  -6   3   1      295.92      323.34     49.00 o
  -5   3   1      501.89      517.07     49.55 o
  -4   3   1     4101.93     3968.84    140.04 o
  -3   3   1     1141.26     1121.03     57.38 o
  -2   3   1     2820.93     2763.36     97.40 o
  -1   3   1    31885.38    28732.70    916.34 o
   0   3   1     2007.34     2058.93    121.05 o
   1   3   1     3594.12     3588.16    151.23 o
   2   3   1      538.08      671.97     51.41 o
   3   3   1      700.50      709.93     93.76 o
   4   3   1      483.82      495.37     29.51 o
   5   3   1     3556.06     3649.99     90.95 o
   6   3   1      445.18      435.52     32.29 o
   7   3   1        1.85        9.28     21.01 o
   8   3   1       66.98       70.97     20.37 o
   9   3   1      146.94      176.16     45.74 o
  -8   4   1        5.03        6.50     56.61 o
  -7   4   1      130.24      165.64     37.42 o
  -6   4   1      208.51      254.25     46.74 o
  -5   4   1     3565.76     3556.96    142.37 o
  -4   4   1      939.65      937.38     61.67 o
  -3   4   1     5134.25     5098.65    168.66 o
  -2   4   1     6548.88     6670.72    211.16 o
  -1   4   1      573.26      624.60     43.11 o
   0   4   1      439.89      403.30     45.03 o
   1   4   1     1319.15     1332.08     53.22 o
   2   4   1      137.93      139.84     26.51 o
   3   4   1      242.83      226.60     18.78 o
   4   4   1     3192.27     3404.26     88.89 o
   5   4   1     2593.50     2735.13     85.94 o
   6   4   1       13.81       12.22     13.28 o
   7   4   1      790.65      810.46     37.28 o
   8   4   1      313.24      302.01     47.52 o
   9   4   1        0.29        0.33     19.70 o
  -8   5   1      172.36      211.61     40.69 o
  -7   5   1     1374.44     1439.42     90.42 o
  -6   5   1      975.07      939.61     72.84 o
  -5   5   1      225.04      236.20     50.37 o
  -4   5   1      721.85      892.25     51.55 o
  -3   5   1      115.18      116.20     36.86 o
  -2   5   1      126.30       94.60     31.66 o
  -1   5   1     5782.91     6190.68    197.58 o
   0   5   1      500.87      419.41     46.06 o
   1   5   1     1660.90     1750.62     85.96 o
   2   5   1     3924.27     3686.95    264.49 o
   3   5   1     6037.04     6028.11    199.69 o
   4   5   1      477.90      430.57     33.28 o
   5   5   1      360.83      373.99     38.97 o
   6   5   1      569.84      616.19     42.41 o
   7   5   1       26.41       19.87     22.52 o
   8   5   1       68.34       22.66     39.06 o
   9   5   1      127.32       39.34     43.97 o
  -7   6   1       16.51       16.13     43.01 o
  -6   6   1       16.83       14.67     41.72 o
  -5   6   1       44.85       40.49     42.97 o
  -4   6   1      275.33      297.23     49.94 o
  -3   6   1        8.41       18.11     33.04 o
  -2   6   1     1139.74     1099.91     64.04 o
  -1   6   1     2970.36     2708.67    103.53 o
   0   6   1      187.54      239.80     44.65 o
   1   6   1     3160.08     3045.66    191.45 o
   2   6   1     3283.11     2618.52    534.89 o
   3   6   1      126.52      102.37     46.59 o
   4   6   1       71.02       72.71     23.48 o
   5   6   1        0.50       -2.09     25.59 o
   6   6   1        1.02        0.06     25.86 o
   7   6   1      290.24      268.05     24.20 o
   8   6   1      224.63      150.64     39.13 o
   9   6   1       68.59        3.99     34.59 o
  -7   7   1       33.65       36.35     50.43 o
  -6   7   1       10.15       14.63     44.77 o
  -5   7   1      212.07      185.43     52.44 o
  -4   7   1      192.69      223.67     49.22 o
  -3   7   1     4308.31     4238.98    162.16 o
  -2   7   1      891.27      980.31     65.82 o
  -1   7   1     2001.23     1925.61     98.97 o
   0   7   1     2020.70     1926.18     88.61 o
   1   7   1       44.14       25.63     23.74 o
   2   7   1      148.77       99.95     33.64 o
   3   7   1      131.94      111.44     45.53 o
   4   7   1        4.37        3.44     24.98 o
   5   7   1        1.02        3.16     31.22 o
   6   7   1      279.44      279.11     46.77 o
   7   7   1      721.28      715.39     53.48 o
   8   7   1       71.16       62.34     30.59 o
  -7   8   1       23.38        4.88     64.74 o
  -6   8   1        5.70        0.31     47.55 o
  -5   8   1      509.69      547.24     54.00 o
  -4   8   1      405.21      453.49     61.52 o
  -3   8   1       53.05       62.78     43.71 o
  -2   8   1       24.68       35.74     41.10 o
  -1   8   1     1081.75     1062.35     71.41 o
   0   8   1      297.60      296.61     49.15 o
   1   8   1        1.29        0.51     22.10 o
   2   8   1      262.07      174.89     64.68 o
   3   8   1     1305.46     1246.67     70.96 o
   4   8   1        0.58        4.07     25.12 o
   5   8   1     2252.87     2334.12     90.03 o
   6   8   1      748.05      738.78     58.06 o
   7   8   1       45.98       82.66     34.13 o
   8   8   1       58.65       40.67     18.01 o
  -6   9   1      398.10      322.44    103.16 o
  -5   9   1      291.07      257.64     60.44 o
  -4   9   1       43.82       53.08     48.57 o
  -3   9   1      212.12      209.72     53.93 o
  -2   9   1      556.59      516.95     64.58 o
  -1   9   1      444.09      412.56     59.03 o
   0   9   1      500.07      366.92    150.27 o
   1   9   1     2669.68     2659.39    120.83 o
   2   9   1      616.70      503.24    169.07 o
   3   9   1     1422.16     1459.26     89.53 o
   4   9   1     1242.85     1249.05     71.37 o
   5   9   1      183.42      154.81     40.02 o
   6   9   1       15.60       22.21     33.70 o
   7   9   1       12.88       19.58     36.91 o
  -5  10   1       33.80       24.88     51.59 o
  -4  10   1        0.01        1.38     43.01 o
  -3  10   1       76.08       92.52     52.17 o
  -2  10   1       64.02       65.85     49.40 o
  -1  10   1     1400.23     1375.43     90.14 o
   0  10   1     1910.51     1870.14    101.92 o
   1  10   1        0.10        4.79     34.08 o
   2  10   1      635.48      512.93    173.89 o
   3  10   1      633.07      576.91    167.14 o
   4  10   1      224.64      226.27     49.40 o
   5  10   1       57.30       97.41     32.70 o
   6  10   1        0.09        4.18     46.55 o
   7  10   1       56.96       66.98     37.60 o
  -4  11   1      103.04      128.43     62.43 o
  -3  11   1      137.83      198.68     61.24 o
  -2  11   1      559.07      539.78     78.78 o
  -1  11   1      861.69      606.62    256.84 o
   0  11   1        0.17        7.61     30.37 o
   1  11   1      775.02      648.87    206.68 o
   2  11   1      291.73      248.88     92.15 o
   3  11   1       48.70       81.00     61.87 o
   4  11   1       24.55       21.79     40.99 o
   5  11   1      155.56      139.01     37.41 o
   6  11   1       49.70       57.54     48.21 o
  -3  12   1      361.97      188.41    111.62 o
  -2  12   1      289.20      186.70    104.78 o
  -1  12   1      150.34       73.19     49.11 o
   0  12   1      229.64      161.41     76.50 o
   1  12   1        5.59       10.25     48.29 o
   2  12   1        7.79       13.83     42.37 o
   3  12   1      253.02      272.71     52.83 o
   4  12   1       72.95       43.18     40.76 o
  -3 -12   2       36.10       31.96     62.63 o
  -2 -12   2       50.30       27.22     46.47 o
  -1 -12   2       37.60       24.76     38.93 o
   0 -12   2      529.37      486.90     81.03 o
   1 -12   2       24.37       26.82     59.22 o
   2 -12   2       36.12       52.25     62.65 o
  -4 -11   2       32.29       26.76     40.20 o
  -3 -11   2       99.88       79.05     46.08 o
  -2 -11   2      421.47      299.37    136.02 o
  -1 -11   2       71.73      100.82     57.17 o
   0 -11   2      319.00      316.12     69.28 o
   1 -11   2        0.47        5.65     50.46 o
   2 -11   2      183.69      180.04     65.84 o
   3 -11   2       99.76      111.47     65.11 o
   4 -11   2      287.72      317.68     74.39 o
  -5 -10   2        4.35        5.84     32.77 o
  -4 -10   2      341.59      246.09     99.74 o
  -3 -10   2      102.07       75.01     44.82 o
  -2 -10   2       30.00       17.39     32.45 o
  -1 -10   2        6.66        4.59     43.54 o
   0 -10   2      183.16      196.70     62.28 o
   1 -10   2        5.86       11.56     56.43 o
   2 -10   2      387.22      421.68     70.73 o
   3 -10   2      752.81      820.97     84.38 o
   4 -10   2      439.39      506.17     74.95 o
   5 -10   2       80.80      105.65     60.40 o
  -6  -9   2      174.55      101.37     46.20 o
  -5  -9   2       54.88       32.73     35.11 o
  -4  -9   2        4.66        0.98     31.07 o
  -3  -9   2        7.10        1.19     36.63 o
  -2  -9   2       99.61      108.84     52.73 o
  -1  -9   2       84.30       58.68     50.95 o
   0  -9   2        3.31        8.65     65.97 o
   1  -9   2      426.66      386.21     67.10 o
   2  -9   2     2472.16     2575.86    133.08 o
   3  -9   2      368.76      388.63     66.43 o
   4  -9   2      118.45      161.50     57.53 o
   5  -9   2       20.38       16.17     58.89 o
   6  -9   2       15.65       12.64     49.19 o
  -7  -8   2       41.18       13.68     27.83 o
  -6  -8   2        0.89       -0.98     30.26 o
  -5  -8   2        0.17        2.61     31.63 o
  -4  -8   2        0.87       -4.88     31.27 o
  -3  -8   2      339.28      227.69     95.64 o
  -2  -8   2     2869.82     3028.12    142.53 o
  -1  -8   2      185.40      205.53     60.77 o
   0  -8   2     2285.29     2319.25    121.69 o
   1  -8   2     2262.44     2231.17    120.40 o
   2  -8   2        9.30       14.56     45.71 o
   3  -8   2      358.47      297.45     60.57 o
   4  -8   2      486.49      553.46     68.25 o
   5  -8   2      126.41      124.11     62.31 o
   6  -8   2      620.74      612.14     71.54 o
   7  -8   2      189.90      109.14    117.80 o
  -7  -7   2       19.77       20.51     34.90 o
  -6  -7   2      127.24      113.09     42.36 o
  -5  -7   2      301.63      107.12    130.51 o
  -4  -7   2     3246.25     3365.47    152.27 o
  -3  -7   2      532.31      598.79     67.73 o
  -2  -7   2     2419.15     2491.41    123.86 o
  -1  -7   2     1119.81     1067.26     83.81 o
   0  -7   2        4.81        2.61     40.52 o
   1  -7   2      677.95      703.07     70.13 o
   2  -7   2     1244.60     1189.15     84.23 o
   3  -7   2      111.04       89.62     49.32 o
   4  -7   2        0.04        0.10     33.34 o
   5  -7   2      830.25      816.09     70.56 o
   6  -7   2      498.96      622.93     64.64 o
   7  -7   2       62.56       46.37     46.93 o
  -8  -6   2      119.83       70.91     62.59 o
  -7  -6   2        1.98       -0.96     25.51 o
  -6  -6   2      585.47      587.97     46.16 o
  -5  -6   2      869.90      442.57    490.77 o
  -4  -6   2        0.11        5.23     27.90 o
  -3  -6   2      256.19      142.90     88.56 o
  -2  -6   2       90.29       99.98     49.75 o
  -1  -6   2       20.56       29.04     50.00 o
   0  -6   2      229.91      198.53     53.45 o
   1  -6   2     5044.09     4947.17    184.69 o
   2  -6   2     2195.96     2246.74    106.52 o
   3  -6   2      190.66      200.93     50.08 o
   4  -6   2     9436.75     9588.59    331.85 o
   5  -6   2      403.49      421.45     62.31 o
   6  -6   2     1068.17      963.55     71.15 o
   7  -6   2       44.13       18.84     41.75 o
   8  -6   2       82.30       34.96     44.32 o
  -8  -5   2      136.37       78.17     69.02 o
  -7  -5   2      108.60      126.78     24.52 o
  -6  -5   2      225.43      223.02     33.82 o
  -5  -5   2        0.47        0.34     22.36 o
  -4  -5   2      206.97       80.78     89.57 o
  -3  -5   2      165.61      129.20     66.08 o
  -2  -5   2       93.81      105.40     45.42 o
  -1  -5   2     2221.01     2256.65    103.23 o
   0  -5   2     4999.71     4931.08    176.14 o
   1  -5   2      519.94      458.78     52.20 o
   2  -5   2     4490.19     4655.40    165.42 o
   3  -5   2     4329.05     4263.08    154.32 o
   4  -5   2        1.18        6.39     38.08 o
   5  -5   2      177.43      175.91     44.68 o
   6  -5   2      163.51      151.35     35.51 o
   7  -5   2        3.68        3.98     33.86 o
   8  -5   2        0.08        0.54     28.82 o
  -8  -4   2       36.24       14.75     38.47 o
  -7  -4   2       28.18       31.43     40.30 o
  -6  -4   2      477.25      458.35     44.50 o
  -5  -4   2        1.85        1.40     18.18 o
  -4  -4   2     1128.32      776.01    633.62 o
  -3  -4   2        5.29        8.33     26.93 o
  -2  -4   2     9188.50     9868.72    324.56 o
  -1  -4   2     9736.53     9827.95    321.73 o
   0  -4   2      102.71      101.71     41.38 o
   1  -4   2     7204.64     7291.03    238.79 o
   2  -4   2     2342.05     2371.39     94.45 o
   3  -4   2      266.68      250.50     38.30 o
   4  -4   2        0.57       11.41     32.32 o
   5  -4   2      992.28      978.75     63.46 o
   6  -4   2      147.22      177.65     41.05 o
   7  -4   2      104.72      113.46     39.67 o
   8  -4   2      898.78      904.52     66.72 o
   9  -4   2      164.12      177.49     26.84 o
  -8  -3   2      124.89       61.40     64.22 o
  -7  -3   2        0.74        0.24     28.83 o
  -6  -3   2      802.86      895.68     78.72 o
  -5  -3   2      400.49      403.34     37.32 o
  -4  -3   2     2265.30     2231.38    123.93 o
  -3  -3   2    15429.61    16612.02    538.06 o
  -2  -3   2     2388.47     2500.63    101.79 o
  -1  -3   2      495.69      513.04     53.98 o
   0  -3   2     4321.70     4496.87    163.23 o
   1  -3   2      600.81      529.24     50.55 o
   2  -3   2      733.21      815.68     50.83 o
   3  -3   2     1124.23     1077.60     54.96 o
   4  -3   2     5621.85     5643.87    190.38 o
   5  -3   2       50.78       44.54     23.32 o
   6  -3   2     1446.09     1432.61     74.48 o
   7  -3   2      591.87      593.70     50.51 o
   8  -3   2       21.77       31.88     20.82 o
   9  -3   2        5.17        8.80     24.81 o
  -8  -2   2       96.63       73.43     81.36 o
  -7  -2   2      231.90      267.00     49.03 o
  -6  -2   2      214.94      215.41     46.45 o
  -5  -2   2     1180.31     1242.08     62.31 o
  -4  -2   2    12992.53    16300.66   2254.01 o
  -3  -2   2      758.28      727.47    103.39 o
  -2  -2   2     2159.56     2142.73     87.96 o
  -1  -2   2     1628.36     1756.81     86.94 o
   0  -2   2      973.97      909.72     67.11 o
   1  -2   2       60.05       47.58     41.01 o
   2  -2   2    38012.95    34893.38   1130.06 o
   3  -2   2     5874.43     5985.92    189.87 o
   4  -2   2     1177.88     1202.78     54.14 o
   5  -2   2     2606.75     2585.30    103.17 o
   6  -2   2     1239.87     1267.56     64.70 o
   7  -2   2       24.66       45.01     19.89 o
   8  -2   2       11.65       10.57     27.26 o
   9  -2   2       56.20       75.71     20.99 o
  -9  -1   2      124.40      102.13     88.98 o
  -8  -1   2      285.68      229.88     43.92 o
  -7  -1   2       63.70       36.86     39.76 o
  -6  -1   2     1824.89     1949.99     98.60 o
  -5  -1   2     1759.34     1748.17    120.16 o
  -4  -1   2      837.85      843.93     81.44 o
  -3  -1   2      414.47      368.69     25.38 o
  -2  -1   2     3850.97     4152.10    176.10 o
  -1  -1   2     6750.09     7055.47    224.58 o
   0  -1   2     3916.49     3967.04    132.04 o
   1  -1   2     5465.70     5130.72    159.64 o
   2  -1   2     2242.25     2026.31     78.48 o
   3  -1   2     1167.65     1145.05     45.66 o
   4  -1   2     4547.39     4570.64    141.14 o
   5  -1   2      475.34      437.51     34.23 o
   6  -1   2      513.11      510.56     30.23 o
   7  -1   2       30.13       44.83     26.49 o
   8  -1   2      289.12      280.93     37.01 o
   9  -1   2        0.64       38.37     29.78 o
  -9   0   2       17.89       11.08     52.32 o
  -8   0   2      170.62      195.98     67.99 o
  -7   0   2      156.82      159.77     84.54 o
  -6   0   2       31.55       24.09     55.57 o
  -5   0   2       85.45       95.63     58.82 o
  -4   0   2      437.03      477.98     65.92 o
  -3   0   2     1650.86     1780.54    105.09 o
  -2   0   2       25.34       20.10     22.76 o
   0   0   2    14653.81    14057.65    414.69 o
   1   0   2     3267.88     3388.15    103.41 o
   2   0   2     4483.73     4340.35    129.62 o
   3   0   2     5796.96     6060.91    182.31 o
   4   0   2     1969.29     2035.75     70.83 o
   5   0   2     1209.73     1271.67     58.81 o
   6   0   2      931.69      885.40     42.86 o
   7   0   2      120.21      121.57     22.75 o
   8   0   2      125.16      113.87     23.71 o
   9   0   2      232.23      220.55     30.86 o
  -8   1   2       43.28       44.93     57.35 o
  -7   1   2      125.51      145.58     62.22 o
  -6   1   2      138.71      166.42     59.56 o
  -5   1   2     1199.70     1197.13     69.33 o
  -4   1   2     1510.29      880.95    724.59 o
  -3   1   2     1580.78     1676.64    104.94 o
  -2   1   2    12170.52     2919.64   5664.48 o
  -1   1   2     5853.38     5850.81    136.63 o
   0   1   2     3774.01     4035.01    122.23 o
   1   1   2      991.67      961.77     41.99 o
   2   1   2      337.18      344.70     23.43 o
   3   1   2       32.95       24.68     18.50 o
   4   1   2     4005.20     4471.01    479.46 o
   5   1   2     1483.09     1316.20     53.12 o
   6   1   2      193.38      187.70     27.10 o
   7   1   2      106.92       98.91     25.51 o
   8   1   2      947.79      839.81     53.69 o
   9   1   2      161.02       64.54     72.27 o
  -8   2   2       33.72       33.55     59.56 o
  -7   2   2        6.64        8.72     50.70 o
  -6   2   2     2454.76     1350.16   1225.40 o
  -5   2   2      268.59      195.75     48.03 o
  -4   2   2     2545.53     2742.44     97.36 o
  -3   2   2     9348.26     9444.79    296.65 o
  -2   2   2      132.52      134.24     28.67 o
  -1   2   2      198.32      220.38     22.62 o
   0   2   2     6227.23     6206.45    164.50 o
   1   2   2      176.53      153.18     14.66 o
   2   2   2      568.93      594.39     35.52 o
   3   2   2     7834.72     8252.12    509.63 o
   4   2   2     6502.09     6485.09    595.11 o
   5   2   2      169.40      177.78     25.18 o
   6   2   2     1741.28     1691.98     65.56 o
   7   2   2      962.09      976.73     43.52 o
   8   2   2       20.45       19.76     20.63 o
   9   2   2       39.47       49.26     22.41 o
  -8   3   2      253.38      303.43     82.62 o
  -7   3   2      702.43      698.06     92.67 o
  -6   3   2        0.33       -0.42      7.43 o
  -5   3   2      339.92      422.71     51.10 o
  -4   3   2      615.52      580.83     48.69 o
  -3   3   2     1769.15     1840.49    241.21 o
  -2   3   2     4150.51     4368.24    141.41 o
  -1   3   2      717.26      643.02     40.18 o
   0   3   2      362.92      414.94     43.49 o
   1   3   2     2275.77     2374.61     58.58 o
   2   3   2    18702.99    18101.73    962.91 o
   3   3   2     5162.87     4895.23    130.54 o
   4   3   2     2363.55     2345.30     71.17 o
   5   3   2     1355.69     1568.42    175.92 o
   6   3   2       54.78       66.60     18.93 o
   7   3   2       68.25       74.68     19.05 o
   8   3   2      315.79      318.12     29.90 o
   9   3   2       12.82       11.94     21.93 o
  -8   4   2      150.02      170.71     77.30 o
  -7   4   2       24.19       17.96     11.29 o
  -6   4   2      151.09      171.35     47.49 o
  -5   4   2      570.15      579.87     57.98 o
  -4   4   2        2.61        1.00     27.89 o
  -3   4   2     1409.99     1470.32     70.06 o
  -2   4   2     1659.88     1361.96     61.06 o
  -1   4   2     2717.95     2864.21     97.40 o
   0   4   2     7958.44     7880.35    259.56 o
   1   4   2     5871.17     5946.16    261.70 o
   2   4   2       39.79       30.05     17.83 o
   3   4   2      770.22      791.89     31.13 o
   4   4   2      464.18      500.47     32.93 o
   5   4   2      128.25      140.98     26.38 o
   6   4   2      805.11      800.65     37.43 o
   7   4   2      423.09      388.79     29.29 o
   8   4   2      288.23      298.98     24.80 o
   9   4   2        0.29        0.00     13.17 o
  -8   5   2       10.61       11.82     66.21 o
  -7   5   2       22.21       22.99     30.46 o
  -6   5   2       85.08       85.83     45.81 o
  -5   5   2      154.63      165.44     47.55 o
  -4   5   2     3635.09     3625.44    142.10 o
  -3   5   2     2037.89     1927.43     69.88 o
  -2   5   2      921.12      857.55     51.86 o
  -1   5   2     2847.88     2675.61     95.48 o
   0   5   2     4486.75     4765.10    313.54 o
   1   5   2       57.35       26.47     19.63 o
   2   5   2      168.15      113.99     49.67 o
   3   5   2      260.08      247.63     20.13 o
   4   5   2      480.71      482.36     29.98 o
   5   5   2      411.66      449.12     32.09 o
   6   5   2     3864.44     4231.60    376.12 o
   7   5   2      399.94      376.46     27.80 o
   8   5   2      357.94      312.92     52.21 o
   9   5   2      126.49       83.77     39.34 o
  -7   6   2        2.90       -3.48     42.55 o
  -6   6   2      269.03      294.23     56.45 o
  -5   6   2      636.31      731.79     67.87 o
  -4   6   2       92.25      110.27     44.82 o
  -3   6   2      269.64      286.83     44.95 o
  -2   6   2     1390.95     1351.62     68.13 o
  -1   6   2      239.45      197.03     34.61 o
   0   6   2      172.44      173.05     23.44 o
   1   6   2      361.61      382.87     32.48 o
   2   6   2     4157.80     4246.09    139.29 o
   3   6   2        0.68        0.90     19.52 o
   4   6   2     4879.48     5592.10    483.00 o
   5   6   2     3675.08     3780.08    154.22 o
   6   6   2        0.03        5.44     29.62 o
   7   6   2      286.62      286.28     32.83 o
   8   6   2        2.30        3.60     22.76 o
   9   6   2       12.01        7.56     31.45 o
  -7   7   2       61.27      101.76     55.62 o
  -6   7   2      313.34      379.39     72.36 o
  -5   7   2      187.01      166.64     53.42 o
  -4   7   2      352.59      385.78     58.17 o
  -3   7   2      878.75      821.30     66.85 o
  -2   7   2      137.31      138.67     40.59 o
  -1   7   2       97.08       90.34     35.92 o
   0   7   2     4877.61     5204.66    304.76 o
   1   7   2     1891.43     1845.09    125.42 o
   2   7   2     1659.55     1601.64     81.26 o
   3   7   2     5584.79     5763.82    198.30 o
   4   7   2     1705.25     1698.35     65.46 o
   5   7   2       72.57       92.09     40.68 o
   6   7   2      147.80      151.00     40.59 o
   7   7   2       14.14       20.24     32.06 o
   8   7   2       27.38       21.14     20.01 o
  -6   8   2       51.10       35.24     51.09 o
  -5   8   2       52.19       39.56     49.40 o
  -4   8   2        0.06       -2.13     37.16 o
  -3   8   2       57.80       40.83     50.70 o
  -2   8   2     1899.96     1894.18     94.96 o
  -1   8   2     1823.11     1755.51     87.63 o
   0   8   2      233.42      206.34     39.78 o
   1   8   2      683.51      591.09    145.89 o
   2   8   2     2861.19     2835.26    112.54 o
   3   8   2     1133.41     1113.42     68.38 o
   4   8   2       70.73       75.10     27.17 o
   5   8   2        5.28        7.96     24.41 o
   6   8   2       93.70       74.41     34.50 o
   7   8   2        2.45        6.34     20.92 o
   8   8   2      354.95      263.22     56.82 o
  -6   9   2      106.52      138.89     64.02 o
  -5   9   2       20.41       12.24     47.36 o
  -4   9   2        0.53       -2.08     46.49 o
  -3   9   2      594.71      633.05     66.86 o
  -2   9   2     3872.20     3586.96    149.59 o
  -1   9   2      146.53      112.10     60.15 o
   0   9   2     2037.19     1989.58    109.18 o
   1   9   2     2975.30     2904.34    122.41 o
   2   9   2        0.01       -0.78     25.76 o
   3   9   2       56.12       47.99     34.06 o
   4   9   2      441.41      387.16    121.28 o
   5   9   2      144.00      164.22     30.20 o
   6   9   2      290.52      326.99     44.48 o
   7   9   2      469.26      432.45     60.90 o
  -5  10   2       11.66        8.77     49.78 o
  -4  10   2      802.53      815.23     79.10 o
  -3  10   2      828.81      804.86     76.15 o
  -2  10   2      448.41      260.06    127.45 o
  -1  10   2      493.51      325.54    137.65 o
   0  10   2       13.54        9.61     34.05 o
   1  10   2      137.15      137.83     52.41 o
   2  10   2      420.40      374.97    115.76 o
   3  10   2      370.61      308.22     95.47 o
   4  10   2      184.04      161.21     57.04 o
   5  10   2      447.25      510.83     44.29 o
   6  10   2      566.83      623.78     83.21 o
   7  10   2       92.73      101.85     43.78 o
  -4  11   2       20.80        3.95     24.55 o
  -3  11   2        3.02        2.06     26.57 o
  -2  11   2        0.12        4.37     27.47 o
  -1  11   2      125.20       55.23     41.38 o
   0  11   2      139.96      136.08     35.68 o
   1  11   2      579.52      531.10    168.98 o
   2  11   2      356.75      563.46    173.53 o
   3  11   2      225.62      215.22     39.56 o
   4  11   2     1578.46     1554.55     80.42 o
   5  11   2      146.48      177.14     33.73 o
   6  11   2       55.65       70.23     28.81 o
  -3  12   2       19.32       10.62     40.91 o
  -2  12   2        3.13        6.14     41.95 o
  -1  12   2       57.33       51.68     43.51 o
   0  12   2      967.46      828.27    253.40 o
   1  12   2      260.55      194.58     79.90 o
   2  12   2       87.94       69.20     39.83 o
   3  12   2      365.30      257.73     96.12 o
   4  12   2       78.55       64.45     38.06 o
  -2 -12   3       17.52        8.05     35.38 o
  -1 -12   3       62.58       61.54     62.99 o
   0 -12   3       16.23       14.29     56.40 o
   1 -12   3       66.77       82.02     67.07 o
   2 -12   3      125.84      131.27     71.52 o
  -4 -11   3        7.30        3.47     44.65 o
  -3 -11   3        3.81        0.62     36.31 o
  -2 -11   3        7.21        4.62     35.37 o
  -1 -11   3       76.33       80.48     60.62 o
   0 -11   3      192.10      198.45     68.79 o
   1 -11   3     1395.99     1447.91    113.13 o
   2 -11   3      215.65      236.40     74.33 o
   3 -11   3      590.18      639.07     87.81 o
   4 -11   3      134.28      177.14     70.61 o
  -5 -10   3        4.78        0.42     29.70 o
  -4 -10   3       13.31       12.61     43.07 o
  -3 -10   3      269.17      197.41     84.18 o
  -2 -10   3       36.64       26.60     52.56 o
  -1 -10   3      904.23      873.21     87.76 o
   0 -10   3      559.13      595.91     94.42 o
   1 -10   3       39.77       47.82     56.48 o
   2 -10   3       80.97       53.66     58.23 o
   3 -10   3      121.55      126.90     62.32 o
   4 -10   3        4.99       20.30     54.01 o
   5 -10   3      258.33      293.86     70.80 o
  -6  -9   3       18.52        4.94     33.33 o
  -5  -9   3      316.16      176.28     95.36 o
  -4  -9   3      238.85      168.35     84.76 o
  -3  -9   3      457.00      251.88    133.31 o
  -2  -9   3      163.41      178.64     72.23 o
  -1  -9   3      210.05      224.88     62.31 o
   0  -9   3      417.79      437.13     72.78 o
   1  -9   3      348.20      298.57     69.04 o
   2  -9   3      130.30      105.22     60.19 o
   3  -9   3        3.87        7.44     46.12 o
   4  -9   3      383.70      414.70     68.39 o
   5  -9   3      749.36      799.37     90.66 o
   6  -9   3      152.99      202.46     62.71 o
  -6  -8   3      244.26      193.77     85.97 o
  -5  -8   3        6.83        2.67     34.44 o
  -4  -8   3      117.81       55.69     47.42 o
  -3  -8   3      102.24       51.07     34.64 o
  -2  -8   3        7.57       12.42     47.16 o
  -1  -8   3      119.44      112.55     57.48 o
   0  -8   3      977.33      922.10     87.26 o
   1  -8   3     1876.08     1839.59    111.54 o
   2  -8   3       12.09       17.69     56.18 o
   3  -8   3     3434.69     3566.44    158.79 o
   4  -8   3      614.66      640.23     71.80 o
   5  -8   3       30.72       20.65     44.35 o
   6  -8   3       99.75       97.89     53.18 o
   7  -8   3        7.84        5.01     32.89 o
  -7  -7   3      115.62      101.71     39.91 o
  -6  -7   3       28.64       23.61     25.86 o
  -5  -7   3      120.73       44.75     67.62 o
  -4  -7   3       19.40        9.15     42.22 o
  -3  -7   3      217.09      106.48     78.79 o
  -2  -7   3      338.35      343.81     66.41 o
  -1  -7   3     4713.69     4772.37    196.37 o
   0  -7   3     1160.46     1137.66     90.54 o
   1  -7   3     2025.90     2131.41    115.38 o
   2  -7   3     5496.59     5404.05    208.64 o
   3  -7   3      251.51      240.78     67.77 o
   4  -7   3      830.23      802.65     72.16 o
   5  -7   3        3.76       11.90     39.38 o
   6  -7   3       34.09       42.71     44.10 o
   7  -7   3       10.31        5.98     33.26 o
  -7  -6   3       62.65       64.34     33.45 o
  -6  -6   3        3.68        6.54     23.16 o
  -5  -6   3      175.46       73.35     93.48 o
  -4  -6   3        0.86        4.68     29.18 o
  -3  -6   3     2471.66     2570.27    128.24 o
  -2  -6   3     1229.20     1187.08     87.13 o
  -1  -6   3        2.18       21.19     46.97 o
   0  -6   3     2483.55     2499.16    122.01 o
   1  -6   3     2377.93     2477.07    118.36 o
   2  -6   3       38.09       39.38     44.78 o
   3  -6   3     1045.31     1019.86     75.33 o
   4  -6   3      529.38      499.95     61.24 o
   5  -6   3      358.65      363.40     54.63 o
   6  -6   3        1.75        3.31     34.51 o
   7  -6   3     1072.86      731.54    514.56 o
   8  -6   3      348.71      196.16    165.09 o
  -8  -5   3        5.54        4.75     44.85 o
  -7  -5   3       37.10       42.06     21.48 o
  -6  -5   3       49.03       61.00     32.16 o
  -5  -5   3      182.67      125.73     75.12 o
  -4  -5   3     1213.55      751.16    618.02 o
  -3  -5   3     2259.89     2320.52    115.55 o
  -2  -5   3        4.31        2.64     38.77 o
  -1  -5   3     3454.89     3473.41    144.34 o
   0  -5   3     1093.71     1050.49     75.93 o
   1  -5   3        4.70        9.05     36.38 o
   2  -5   3      423.57      417.38     53.05 o
   3  -5   3     4510.12     4600.99    168.11 o
   4  -5   3      213.04      219.77     44.98 o
   5  -5   3     1357.50     1378.93     76.99 o
   6  -5   3      700.05      744.38     59.99 o
   7  -5   3       56.62       28.71     36.68 o
   8  -5   3       38.42       23.16     45.51 o
  -8  -4   3        7.03        7.54     41.33 o
  -7  -4   3      119.30       57.98     47.28 o
  -6  -4   3      271.52      257.86     35.55 o
  -5  -4   3     3124.03     3064.30    147.95 o
  -4  -4   3      514.40      304.28    276.61 o
  -3  -4   3     1432.65     1235.69    165.84 o
  -2  -4   3       77.78       74.67     42.93 o
  -1  -4   3      420.12      415.68     55.28 o
   0  -4   3      752.23      784.33     65.18 o
   1  -4   3     5785.59     5846.58    198.91 o
   2  -4   3     4133.54     4070.68    143.08 o
   3  -4   3        0.21        0.66     25.83 o
   4  -4   3      865.74      865.05     56.18 o
   5  -4   3     2162.30     2217.14     93.79 o
   6  -4   3     1138.44     1096.14     56.78 o
   7  -4   3       55.50       43.72     43.23 o
   8  -4   3      220.30      178.95     71.68 o
   9  -4   3       11.30       14.08     22.34 o
  -8  -3   3       98.81       29.51     44.97 o
  -7  -3   3      518.50      560.22     65.80 o
  -6  -3   3     1263.61     1276.82     73.87 o
  -5  -3   3       23.00       17.59     22.02 o
  -4  -3   3        0.34        2.01     25.04 o
  -3  -3   3     3261.04     3462.74    126.78 o
  -2  -3   3      720.77      772.56     59.38 o
  -1  -3   3      493.17      439.84     52.84 o
   0  -3   3    21576.43    20861.13    673.28 o
   1  -3   3     4991.39     5002.01    170.30 o
   2  -3   3      457.85      492.15     50.91 o
   3  -3   3     8615.93     8531.58    273.14 o
   4  -3   3     2813.42     2729.27     99.27 o
   5  -3   3      468.64      437.46     47.05 o
   6  -3   3        0.07        1.54     25.28 o
   7  -3   3      154.57      190.90     53.47 o
   8  -3   3       27.84       17.06     33.37 o
   9  -3   3      418.23      432.00     29.59 o
  -8  -2   3       80.25       64.72     59.78 o
  -7  -2   3       53.57       31.10     43.60 o
  -6  -2   3      362.23      374.47     79.71 o
  -5  -2   3      388.09      438.28     45.31 o
  -4  -2   3      495.46      516.90     34.83 o
  -3  -2   3      256.26      214.74     73.90 o
  -2  -2   3      678.50      628.59    103.90 o
  -1  -2   3    11308.31    11205.48    356.10 o
   0  -2   3     4684.66     4638.00    165.12 o
   1  -2   3     7250.81     7252.62    234.68 o
   2  -2   3     8255.04     7903.25    243.08 o
   3  -2   3      525.93      573.42     37.00 o
   4  -2   3      299.45      342.85     34.96 o
   5  -2   3     1073.19     1077.81     48.32 o
   6  -2   3      527.74      565.15     43.26 o
   7  -2   3       59.14       87.44     35.45 o
   8  -2   3      321.68      317.22     25.97 o
   9  -2   3      558.61      657.72     53.95 o
  -8  -1   3      134.80      151.03     40.31 o
  -7  -1   3       29.28       22.66     49.91 o
  -6  -1   3      147.23      156.29     47.81 o
  -5  -1   3      912.48      986.66     78.19 o
  -4  -1   3       33.69       39.54     25.11 o
  -3  -1   3     4311.36     4094.40    134.50 o
  -2  -1   3     4233.72     4448.46    214.46 o
  -1  -1   3      419.15      395.93     45.24 o
   0  -1   3     1519.04     1531.54     74.58 o
   1  -1   3       18.83       25.34     36.49 o
   2  -1   3      655.58      694.94     46.06 o
   3  -1   3    10614.65    10879.33    329.10 o
   4  -1   3     1044.18      968.97     50.83 o
   5  -1   3      234.25      249.16     38.03 o
   6  -1   3      290.48      259.87     35.20 o
   7  -1   3     2142.20     2160.67     82.84 o
   8  -1   3      425.79      419.32     35.99 o
   9  -1   3        3.00        1.66     18.53 o
  -8   0   3        2.03       -1.78     35.57 o
  -7   0   3      704.52      800.71     70.01 o
  -6   0   3      119.40      141.59     68.58 o
  -5   0   3     1131.86     1267.23    111.29 o
  -4   0   3     2515.44     2553.23    149.72 o
  -3   0   3      192.30      248.89     54.54 o
  -1   0   3      528.36      544.64     65.77 o
   0   0   3      307.61      325.37     36.52 o
   1   0   3      145.42      180.61     33.48 o
   2   0   3      283.55      252.87     29.82 o
   3   0   3     7605.33     6921.71    202.25 o
   4   0   3     2109.86     2647.84    450.12 o
   5   0   3     1167.11     1093.90     40.00 o
   6   0   3     2885.56     2812.85     95.61 o
   7   0   3      144.20      135.02     28.74 o
   8   0   3      119.60      105.21     24.72 o
   9   0   3       39.88       39.78     29.42 o
  -8   1   3      285.35      316.14     82.92 o
  -7   1   3        0.24        7.39     54.83 o
  -6   1   3      113.47      115.05     45.39 o
  -5   1   3     1103.13     1099.18    104.20 o
  -4   1   3      116.17      110.41     58.38 o
  -3   1   3       15.89       37.10     41.97 o
  -2   1   3     2536.46     2533.87    131.69 o
  -1   1   3     2198.08     2218.32     93.56 o
   0   1   3      642.94      483.90    296.78 o
   1   1   3    35079.25    28420.99   3005.94 o
   2   1   3    14933.37    15063.05    679.22 o
   3   1   3     2110.22     2440.51    304.52 o
   4   1   3     3149.02     3697.99    499.93 o
   5   1   3     1169.09     1162.22     50.94 o
   6   1   3      534.98      529.12     37.16 o
   7   1   3      234.01      224.94     37.73 o
   8   1   3        2.11       33.46     28.89 o
   9   1   3        0.43       -1.84     18.24 o
  -8   2   3       54.01       46.11     65.62 o
  -7   2   3      172.48      212.98     71.53 o
  -6   2   3      368.65      385.46    111.00 o
  -5   2   3       65.45       98.73     57.64 o
  -4   2   3      701.76      720.96     76.86 o
  -3   2   3     1740.07     1331.35    298.04 o
  -2   2   3      589.06      619.80     39.42 o
  -1   2   3     5294.72     5136.52    124.96 o
   0   2   3    11597.21    10544.31    221.24 o
   1   2   3     4350.42     4088.94     84.40 o
   2   2   3      942.58      890.20     45.93 o
   3   2   3     1280.02     1216.99     35.77 o
   4   2   3     1134.41     1040.85     40.80 o
   5   2   3        4.18        5.03     17.00 o
   6   2   3      738.82      669.46     39.28 o
   7   2   3     1534.69     1546.31     52.62 o
   8   2   3       18.91       15.14     15.48 o
   9   2   3      515.66      473.26     46.79 o
  -8   3   3        6.57       15.67     63.11 o
  -7   3   3       51.30       56.75     65.48 o
  -6   3   3       68.92       67.99     61.78 o
  -5   3   3     2415.15     1632.38   1234.72 o
  -4   3   3     1163.59     1155.36     55.93 o
  -3   3   3        0.55       -0.16     10.70 o
  -2   3   3     4308.03     4390.09    143.99 o
  -1   3   3     5493.34     4899.57    520.87 o
   0   3   3       25.49       15.49     12.67 o
   1   3   3      367.39      409.14     21.15 o
   2   3   3      719.08      710.61     24.01 o
   3   3   3     1462.15     1426.11     43.92 o
   4   3   3     3535.74     3835.59    155.05 o
   5   3   3     9609.71     9947.57    351.06 o
   6   3   3     1252.56     1281.17     83.58 o
   7   3   3      690.12      660.59     36.71 o
   8   3   3      830.15      848.53     46.57 o
   9   3   3       80.90       98.69     25.70 o
  -8   4   3        1.18        5.03     64.14 o
  -7   4   3      258.78      295.60     86.61 o
  -6   4   3      279.09      137.05    154.82 o
  -5   4   3      422.06      437.72     64.81 o
  -4   4   3       40.22       60.20     36.15 o
  -3   4   3     1332.57     1221.41     65.32 o
  -2   4   3     4433.95     4275.76    154.10 o
  -1   4   3      187.54      195.45     23.53 o
   0   4   3      330.31      327.91     22.92 o
   1   4   3     1755.27     1726.41    119.83 o
   2   4   3      175.22      171.17     17.32 o
   3   4   3     5495.89     5634.53    192.53 o
   4   4   3    12102.08    12338.74    314.60 o
   5   4   3       93.61      128.47     17.44 o
   6   4   3      285.44      328.13     28.83 o
   7   4   3      410.44      295.39     70.36 o
   8   4   3       44.64       47.45     19.99 o
   9   4   3        2.14       -0.77     18.21 o
  -7   5   3      329.05      167.52    187.63 o
  -6   5   3      152.07      147.81     36.01 o
  -5   5   3      724.29      764.57     66.60 o
  -4   5   3      711.60      743.59     63.37 o
  -3   5   3      386.16      373.53     53.95 o
  -2   5   3      225.06      231.83     26.89 o
  -1   5   3     5467.40     5543.68    143.29 o
   0   5   3     6121.48     6265.67    157.66 o
   1   5   3     1126.56     1064.58    112.04 o
   2   5   3     9349.41     9432.95    203.24 o
   3   5   3    11239.55    12010.81    262.80 o
   4   5   3      362.74      314.32     30.31 o
   5   5   3     1562.00     1644.45     60.78 o
   6   5   3      441.26      450.67     42.46 o
   7   5   3       44.89       24.12     22.38 o
   8   5   3        3.08       10.42     13.22 o
   9   5   3      103.30      109.93     19.09 o
  -7   6   3       12.64       21.81     33.17 o
  -6   6   3       74.39       48.56     34.05 o
  -5   6   3        9.31       20.16     42.53 o
  -4   6   3       24.90       17.99     39.50 o
  -3   6   3      695.10      686.49     58.83 o
  -2   6   3     2062.24     1529.13    345.89 o
  -1   6   3     1007.27     1007.25     45.68 o
   0   6   3      625.24      573.11     57.08 o
   1   6   3    12285.91    10896.03   1412.28 o
   2   6   3     5434.74     5421.36    178.64 o
   3   6   3     1817.82     1956.89     59.45 o
   4   6   3      347.85      322.98     23.90 o
   5   6   3      501.80      474.26     32.56 o
   6   6   3      175.50      196.52     26.51 o
   7   6   3      782.21      723.80     40.26 o
   8   6   3      166.28      106.16     43.85 o
   9   6   3      108.53       59.62     25.21 o
  -7   7   3        9.33        8.14     49.10 o
  -6   7   3        1.23        3.73     42.15 o
  -5   7   3       60.52       49.09     48.12 o
  -4   7   3      577.91      612.82     67.44 o
  -3   7   3     3835.36     3870.64    179.32 o
  -2   7   3      690.20      699.31     57.63 o
  -1   7   3     3041.91     2859.44     96.26 o
   0   7   3     6303.54     5847.38    805.46 o
   1   7   3        7.29        4.40     25.97 o
   2   7   3       11.74       12.00     24.09 o
   3   7   3     1276.83     1505.62    206.96 o
   4   7   3      292.53      286.73     28.78 o
   5   7   3      657.12      687.57     50.26 o
   6   7   3     1310.02     1265.70     71.15 o
   7   7   3      286.60      218.60     26.68 o
   8   7   3       67.87       28.27     31.41 o
  -6   8   3        1.84       -0.08     38.86 o
  -5   8   3      766.92      867.49     80.28 o
  -4   8   3     2061.93     1457.80    461.87 o
  -3   8   3      383.94      166.99    102.01 o
  -2   8   3      738.31      718.51     62.01 o
  -1   8   3      459.13      407.83     97.63 o
   0   8   3       87.79       70.48     32.14 o
   1   8   3      612.85      602.02     55.91 o
   2   8   3      858.47      830.54     51.85 o
   3   8   3      350.50      282.25     95.15 o
   4   8   3      805.12      829.59     49.43 o
   5   8   3     2784.65     2893.74    149.83 o
   6   8   3      396.76      408.12     40.43 o
   7   8   3      146.58      157.67     42.93 o
   8   8   3      165.22       89.41     53.69 o
  -5   9   3       85.52       20.21     31.03 o
  -4   9   3       25.23       12.18     31.68 o
  -3   9   3        4.90        2.33     20.31 o
  -2   9   3       88.51       47.85     34.47 o
  -1   9   3      332.18      249.57     89.34 o
   0   9   3      462.94      420.90    122.84 o
   1   9   3     1919.62     1893.09     96.56 o
   2   9   3      986.57     1006.66     67.41 o
   3   9   3     3998.67     4092.92    145.59 o
   4   9   3     2022.77     2142.71     82.48 o
   5   9   3       17.66       12.78     26.40 o
   6   9   3      187.98      239.40     44.63 o
   7   9   3       33.60       18.28     32.79 o
   8   9   3       12.58        1.35     11.15 o
  -5  10   3       18.49       17.65     37.11 o
  -4  10   3       61.15        3.37     33.91 o
  -3  10   3       11.03        6.69     31.46 o
  -2  10   3       70.54       51.54     36.37 o
  -1  10   3     2374.38     2461.41    118.24 o
   0  10   3      966.24     1002.26     69.23 o
   1  10   3      120.29       83.79     34.79 o
   2  10   3     3181.27     3099.89    133.07 o
   3  10   3        2.31        0.43     25.92 o
   4  10   3       60.51       49.95     30.63 o
   5  10   3       52.61       55.67     26.38 o
   6  10   3       45.55       42.96     38.50 o
   7  10   3       45.42       21.50     34.68 o
  -4  11   3       93.58       51.85     39.46 o
  -3  11   3      764.29      800.20     78.28 o
  -2  11   3      967.31     1115.31     83.33 o
  -1  11   3       23.08       22.48     37.74 o
   0  11   3       87.97       85.63     38.21 o
   1  11   3       51.42       88.91     31.47 o
   2  11   3        4.13        5.23     27.51 o
   3  11   3        4.94       32.70     37.04 o
   4  11   3      202.67      353.60    105.79 o
   5  11   3      139.50      139.53     28.42 o
   6  11   3       23.29        8.63     37.86 o
  -3  12   3      173.26      173.87     61.89 o
  -2  12   3       46.31       29.48     44.90 o
  -1  12   3       85.52       46.94     40.32 o
   0  12   3       21.07       24.46     37.38 o
   1  12   3       40.27       20.28     35.30 o
   2  12   3        3.24       71.06     75.48 o
   3  12   3      822.34      813.19     68.56 o
  -3 -11   4      102.51       50.08     54.77 o
  -2 -11   4       90.48       72.10     44.46 o
  -1 -11   4       28.84       27.94     57.50 o
   0 -11   4       13.13        5.84     53.98 o
   1 -11   4        0.29       -1.97     51.66 o
   2 -11   4       39.96       36.31     62.62 o
   3 -11   4      113.04      152.84     70.26 o
  -4 -10   4       40.00       84.30     67.39 o
  -3 -10   4       17.42       10.36     30.76 o
  -2 -10   4        6.65        4.50     49.96 o
  -1 -10   4      119.12      130.45     65.28 o
   0 -10   4     1088.94     1067.16     99.01 o
   1 -10   4        0.45       -1.05     49.60 o
   2 -10   4      960.62     1040.31     97.83 o
   3 -10   4      577.05      628.55     82.59 o
   4 -10   4       14.38       16.59     42.31 o
   5 -10   4       23.87       20.23     55.02 o
  -5  -9   4        0.07        7.33     42.03 o
  -4  -9   4      138.24      161.63     48.49 o
  -3  -9   4      194.50       96.20     68.08 o
  -2  -9   4     1412.62     1440.17    107.35 o
  -1  -9   4      617.75      672.75     83.07 o
   0  -9   4      463.83      484.61     78.33 o
   1  -9   4     1208.96     1231.04     99.36 o
   2  -9   4      318.97      297.54     67.89 o
   3  -9   4        4.14       15.20     49.92 o
   4  -9   4       71.32       71.48     54.65 o
   5  -9   4       61.01       74.35     55.40 o
   6  -9   4        3.18       -4.12     45.41 o
  -6  -8   4       47.62       77.23     33.86 o
  -5  -8   4        1.42        5.32     37.51 o
  -4  -8   4      329.96      206.02    122.17 o
  -3  -8   4      496.66      400.35    198.09 o
  -2  -8   4      320.01      377.44     71.53 o
  -1  -8   4      395.57      415.33     73.61 o
   0  -8   4     2357.25     2327.46    144.02 o
   1  -8   4      389.25      410.03     72.83 o
   2  -8   4     1851.35     1855.85    112.39 o
   3  -8   4       58.84       48.25     58.73 o
   4  -8   4      154.58      198.46     67.76 o
   5  -8   4        8.97        9.13     42.31 o
   6  -8   4      877.87      941.91     80.70 o
  -6  -7   4        4.08        1.49     17.77 o
  -5  -7   4      179.13       54.47     99.62 o
  -4  -7   4      585.65      433.73    184.68 o
  -3  -7   4      102.06      139.09     59.06 o
  -2  -7   4     1597.23     1537.56    105.42 o
  -1  -7   4     1291.78     1353.31    101.62 o
   0  -7   4      106.62      115.56     59.60 o
   1  -7   4       87.45      112.62     57.99 o
   2  -7   4     1429.22     1447.66     97.00 o
   3  -7   4       44.29       49.29     48.23 o
   4  -7   4      316.67      359.21     58.20 o
   5  -7   4      467.75      517.26     60.98 o
   6  -7   4      287.05      270.67     53.11 o
   7  -7   4       32.80       42.02     48.12 o
  -7  -6   4       31.15       28.67     78.19 o
  -6  -6   4      446.21      448.41     49.52 o
  -5  -6   4      392.03      143.24    202.34 o
  -4  -6   4      642.66      317.17    323.61 o
  -3  -6   4      480.71      492.09     71.04 o
  -2  -6   4       39.53       45.81     52.30 o
  -1  -6   4        1.43        7.49     46.58 o
   0  -6   4      899.96      859.18     80.01 o
   1  -6   4     2046.74     1940.12    106.93 o
   2  -6   4        0.44        1.88     37.27 o
   3  -6   4      404.66      400.52     58.77 o
   4  -6   4     2039.05     2074.99    103.35 o
   5  -6   4     1037.14     1014.45     72.18 o
   6  -6   4      103.10      101.95     42.12 o
   7  -6   4      327.41      305.42     52.82 o
   8  -6   4       52.17       21.05     49.54 o
  -7  -5   4      238.58      226.39     44.78 o
  -6  -5   4        5.41        3.50     24.22 o
  -5  -5   4       39.84       10.69     32.21 o
  -4  -5   4      591.85      351.93    320.95 o
  -3  -5   4       33.33       21.60     56.01 o
  -2  -5   4      613.99      615.72     69.68 o
  -1  -5   4     3166.50     3265.05    144.23 o
   0  -5   4     2669.21     2732.76    126.75 o
   1  -5   4       54.54       47.35     45.58 o
   2  -5   4     4144.60     4162.93    160.51 o
   3  -5   4     1990.03     2019.52     96.83 o
   4  -5   4      215.71      213.37     44.71 o
   5  -5   4       57.04       54.48     37.60 o
   6  -5   4      108.00      133.24     41.40 o
   7  -5   4       34.79       18.44     26.45 o
   8  -5   4      632.14      467.09    349.55 o
  -7  -4   4       83.75       23.65     48.39 o
  -6  -4   4       36.43       49.30     23.89 o
  -5  -4   4      260.59      198.41     86.38 o
  -4  -4   4       52.74       11.40     24.33 o
  -3  -4   4        1.56        9.49     35.21 o
  -2  -4   4     8940.26     9660.52    339.06 o
  -1  -4   4     2844.64     2941.48    128.39 o
   0  -4   4     2251.29     2210.61    104.57 o
   1  -4   4     5007.34     5144.87    183.40 o
   2  -4   4      152.15      125.58     39.74 o
   3  -4   4      182.73      199.10     40.69 o
   4  -4   4      665.94      689.53     60.64 o
   5  -4   4      137.37      152.38     37.38 o
   6  -4   4       97.76      112.85     43.64 o
   7  -4   4      294.02      209.27     71.68 o
   8  -4   4      705.84      538.70    248.08 o
  -8  -3   4       15.88       10.90     46.09 o
  -7  -3   4       69.35       47.63     47.92 o
  -6  -3   4      371.04      362.12     46.64 o
  -5  -3   4        5.27        1.77     15.91 o
  -4  -3   4     1134.60      706.33    601.10 o
  -3  -3   4     2415.70     2503.13    170.71 o
  -2  -3   4      653.37      705.48     61.73 o
  -1  -3   4     1181.14     1217.34     74.22 o
   0  -3   4     1024.57     1128.47     70.85 o
   1  -3   4      200.87      190.10     42.94 o
   2  -3   4      394.78      368.49     42.26 o
   3  -3   4      518.33      421.92     40.24 o
   4  -3   4     1357.50     1243.07     60.90 o
   5  -3   4      138.96      140.00     31.34 o
   6  -3   4     2591.02     2542.53     99.51 o
   7  -3   4     2068.12     1982.55    153.93 o
   8  -3   4       42.92       51.60     30.29 o
   9  -3   4       26.02        9.72     18.19 o
  -8  -2   4      197.51      221.85     68.10 o
  -7  -2   4       87.34      100.31     50.95 o
  -6  -2   4      179.58      209.19     54.67 o
  -5  -2   4      799.79      808.64     57.54 o
  -4  -2   4      504.96      526.48     33.81 o
  -3  -2   4       24.76       15.48     17.28 o
  -2  -2   4     2503.47     2583.24    155.63 o
  -1  -2   4      496.29      450.88     49.07 o
   0  -2   4     1699.92     1748.50     82.25 o
   1  -2   4     1379.10     1354.27     67.79 o
   2  -2   4     5297.36     4887.89    164.34 o
   3  -2   4     1813.29     1764.11     68.22 o
   4  -2   4     1434.33     1330.21     62.46 o
   5  -2   4     5093.60     5130.25    173.46 o
   6  -2   4      254.70      260.74     36.89 o
   7  -2   4      144.76      151.02     31.30 o
   8  -2   4       22.85       37.85     21.13 o
   9  -2   4       24.51       17.62     28.95 o
  -8  -1   4        0.27        7.86     42.98 o
  -7  -1   4       46.16       36.39     46.87 o
  -6  -1   4      282.48      250.46     56.22 o
  -5  -1   4       42.88       44.12     43.03 o
  -4  -1   4       19.97       40.61     27.73 o
  -3  -1   4       15.27        4.09     11.91 o
  -2  -1   4     2341.09     2358.58    140.41 o
  -1  -1   4      793.30      774.02     77.45 o
   0  -1   4     9611.19     9536.17    308.89 o
   1  -1   4    12388.62    11629.78    359.97 o
   2  -1   4      241.02      203.55     27.93 o
   3  -1   4     2498.94     2364.27     87.48 o
   4  -1   4     3436.68     3345.35    108.13 o
   5  -1   4      767.30      735.56     37.99 o
   6  -1   4      207.36      193.40     38.04 o
   7  -1   4       55.09       55.89     22.49 o
   8  -1   4       28.60       37.42     27.66 o
   9  -1   4       15.37       90.24     78.11 o
  -8   0   4       98.91       85.04     49.38 o
  -7   0   4      242.51      255.72     56.91 o
  -6   0   4        4.87        7.73     40.28 o
  -5   0   4        5.65       21.43     81.88 o
  -4   0   4     1763.21     1842.17    128.59 o
  -3   0   4       80.21      100.95     29.12 o
  -2   0   4     2084.79     2056.78    122.67 o
  -1   0   4    10567.40    11082.14    490.69 o
   0   0   4     5205.36     5476.85    248.75 o
   1   0   4      872.50      916.57     53.39 o
   2   0   4     1154.80     1152.32     53.35 o
   3   0   4     3694.24     3847.95    145.66 o
   4   0   4      213.70      214.10     23.82 o
   5   0   4      497.02      512.06     36.67 o
   6   0   4     1819.82     1787.43     64.64 o
   7   0   4       34.55       57.33     27.94 o
   8   0   4      800.60      895.66     59.89 o
   9   0   4      645.95      610.70     57.57 o
  -8   1   4       36.25       26.60     96.37 o
  -7   1   4       55.23       39.31     62.96 o
  -6   1   4      696.37      704.26    104.79 o
  -5   1   4      383.73      416.65     84.25 o
  -4   1   4        9.07       10.79     49.96 o
  -3   1   4      788.70      796.79     82.32 o
  -2   1   4     5515.48     5735.20    264.56 o
  -1   1   4     4462.54     3020.79   1453.38 o
   0   1   4     1640.02     1833.45     86.02 o
   1   1   4     1234.78     1282.16     68.14 o
   2   1   4      173.88      154.72     18.33 o
   3   1   4       58.41       42.61     13.53 o
   4   1   4    11816.17    12097.53    327.71 o
   5   1   4     5816.47     6783.66    473.92 o
   6   1   4      606.15      557.34     39.78 o
   7   1   4     1750.06     1627.67    113.14 o
   8   1   4      960.53      911.94     51.40 o
   9   1   4       13.87       16.20     20.01 o
  -8   2   4      127.66      153.71     80.11 o
  -7   2   4      160.14      196.13     79.07 o
  -6   2   4      468.16      584.84     94.59 o
  -5   2   4       49.59       45.67     57.79 o
  -4   2   4     2002.93     2062.98    140.70 o
  -3   2   4     4973.33     5562.72    280.82 o
  -2   2   4      757.96      806.39     97.99 o
  -1   2   4       11.54       16.66     27.71 o
   0   2   4      468.53      435.63     30.98 o
   1   2   4     1999.97     1955.83     66.09 o
   2   2   4    13471.61    13610.50    396.92 o
   3   2   4    17874.14    17963.53    789.40 o
   4   2   4     1187.52     1086.03     40.33 o
   5   2   4      100.17      108.48     19.96 o
   6   2   4     2811.32     2753.02    100.82 o
   7   2   4      766.20      707.74     43.16 o
   8   2   4        7.59        2.29     20.03 o
   9   2   4        7.34        4.93     14.20 o
  -8   3   4      123.69      123.71     83.06 o
  -7   3   4      166.22      168.49     79.37 o
  -6   3   4      430.03      464.83     88.98 o
  -5   3   4      364.87      392.55     82.47 o
  -4   3   4        0.41        1.63     45.67 o
  -3   3   4      378.20      402.49     33.84 o
  -2   3   4     1325.18     1342.85     41.84 o
  -1   3   4     6011.47     6105.35    149.53 o
   0   3   4        0.08        9.16     10.87 o
   1   3   4     9174.67     8760.64    163.06 o
   2   3   4    42687.82    39299.89   2660.03 o
   3   3   4     1482.52     1354.66     58.89 o
   4   3   4     4321.95     4140.15    190.51 o
   5   3   4     3553.09     3500.36    189.99 o
   6   3   4      289.19      309.27     26.56 o
   7   3   4       21.90       45.06     21.33 o
   8   3   4      880.13      822.35     39.49 o
   9   3   4      234.33      234.56     26.49 o
  -7   4   4       76.70      128.29     78.63 o
  -6   4   4        1.92       -1.33     53.80 o
  -5   4   4       14.09        7.14     25.11 o
  -4   4   4       95.91      103.70     29.76 o
  -3   4   4     1707.75     1648.58     78.68 o
  -2   4   4     1703.37     1633.61     72.21 o
  -1   4   4      841.15      873.86     33.35 o
   0   4   4    16020.10    15720.29    335.80 o
   1   4   4    12322.10    11976.44    253.55 o
   2   4   4      973.44     1016.62     29.70 o
   3   4   4     2173.02     2155.72     47.87 o
   4   4   4      787.55      732.09     43.19 o
   5   4   4       39.36       18.10     12.27 o
   6   4   4     1070.56     1011.61     31.64 o
   7   4   4      412.66      379.16     59.38 o
   8   4   4      228.43      226.55     24.47 o
   9   4   4       75.96       95.29     22.34 o
  -7   5   4       26.78       33.40     75.23 o
  -6   5   4       12.70        3.17     27.07 o
  -5   5   4       23.86       60.36     30.92 o
  -4   5   4     2373.34     2367.30    110.24 o
  -3   5   4     1479.96     1440.24     77.21 o
  -2   5   4     2094.62     2186.45     92.59 o
  -1   5   4    11290.25    11303.84    355.03 o
   0   5   4     1280.34     1336.79     64.59 o
   1   5   4      827.24      835.08     26.05 o
   2   5   4      618.57      639.55     26.58 o
   3   5   4      575.01      548.90     23.95 o
   4   5   4       73.83       65.52     18.33 o
   5   5   4     1637.87     1783.90     87.07 o
   6   5   4     1283.13     1211.31     40.69 o
   7   5   4      566.31      514.44     31.54 o
   8   5   4      658.49      628.33     33.36 o
   9   5   4      322.26      355.31     64.74 o
  -7   6   4       27.51       16.11     74.79 o
  -6   6   4      687.10      787.20     62.35 o
  -5   6   4     1620.50     1549.09     95.30 o
  -4   6   4       94.20       48.00     35.23 o
  -3   6   4     1041.43     1051.46     71.05 o
  -2   6   4     1352.82     1376.45     72.99 o
  -1   6   4       20.68       15.99     19.47 o
   0   6   4     1445.75     1420.22     66.02 o
   1   6   4      926.32      954.74     48.08 o
   2   6   4      827.20      851.41     30.57 o
   3   6   4      855.98      854.90     34.00 o
   4   6   4     5883.85     5916.37    133.50 o
   5   6   4     2430.49     2465.15     80.12 o
   6   6   4      121.25      108.49     15.79 o
   7   6   4      834.76      829.01     44.40 o
   8   6   4        6.66        8.23     13.30 o
   9   6   4       11.91        8.72     25.86 o
  -6   7   4      239.62      249.51     63.88 o
  -5   7   4       50.01       28.43     22.79 o
  -4   7   4       62.69       51.01     31.84 o
  -3   7   4      387.07      251.13    132.17 o
  -2   7   4        3.04        4.60     21.33 o
  -1   7   4      152.64       96.86     42.70 o
   0   7   4     5786.91     5745.91    197.62 o
   1   7   4     2601.36     2678.34    111.59 o
   2   7   4     6434.90     7218.31    702.15 o
   3   7   4    10433.16    11248.14    733.63 o
   4   7   4      170.79      176.57     20.44 o
   5   7   4      602.73      612.07     34.10 o
   6   7   4        0.23        0.99     16.01 o
   7   7   4        3.40        0.96      9.70 o
   8   7   4       11.53        8.17     13.13 o
  -6   8   4        4.03       11.05     49.17 o
  -5   8   4        9.86       18.18     26.51 o
  -4   8   4       10.64       12.08     23.00 o
  -3   8   4      346.83      217.88     95.97 o
  -2   8   4     2856.02     2852.86    119.41 o
  -1   8   4     2572.93     2535.47    106.39 o
   0   8   4      159.47      110.22     48.40 o
   1   8   4     6914.52     6756.00    230.34 o
   2   8   4      753.64      770.15     45.38 o
   3   8   4       99.73      118.52     29.45 o
   4   8   4       22.18       22.74     21.98 o
   5   8   4       40.66       51.23     21.94 o
   6   8   4       62.86       29.81     27.93 o
   7   8   4        1.67        6.52     24.55 o
   8   8   4      464.73      434.83     78.04 o
  -5   9   4        7.87        5.30     47.27 o
  -4   9   4      464.39      249.24    122.65 o
  -3   9   4     1172.70      120.14    140.56 o
  -2   9   4      381.44      271.05    108.87 o
  -1   9   4        4.44        5.76     26.30 o
   0   9   4     1546.89     1478.56     75.03 o
   1   9   4      561.69      537.65     46.01 o
   2   9   4       67.16       52.79     27.21 o
   3   9   4      247.66      202.86     50.26 o
   4   9   4      303.73      318.45     34.26 o
   5   9   4      273.91      255.22     30.92 o
   6   9   4      310.42      324.13     25.47 o
   7   9   4      364.35      394.41     41.37 o
   8   9   4        0.07        5.76     50.10 o
  -4  10   4      376.07      149.62    115.21 o
  -3  10   4      144.49       37.28     40.66 o
  -2  10   4      212.55      113.64     53.06 o
  -1  10   4      158.52      127.35     55.79 o
   0  10   4       23.17       11.14     30.55 o
   1  10   4       17.05        5.07     24.95 o
   2  10   4     1978.38     2005.84     69.42 o
   3  10   4      164.52      140.73     36.69 o
   4  10   4       68.11       71.94     22.96 o
   5  10   4      236.74      259.15     25.63 o
   6  10   4       87.98       98.30     28.89 o
   7  10   4       23.77       18.03     60.60 o
  -4  11   4        6.60       -2.81     65.18 o
  -3  11   4       71.60       29.76     36.24 o
  -2  11   4      169.69       89.05     43.91 o
  -1  11   4       66.44       94.44     40.35 o
   0  11   4      444.20      357.58     78.68 o
   1  11   4     1553.72     1560.62     81.69 o
   2  11   4        2.56        8.85     29.30 o
   3  11   4       95.05      127.79     37.23 o
   4  11   4      554.39      607.42     43.98 o
   5  11   4      117.69      144.11     33.17 o
  -2  12   4      167.53      145.45     58.83 o
  -1  12   4      399.77      352.76    128.56 o
   0  12   4      458.69      388.26    134.23 o
   1  12   4       88.76       79.16     45.87 o
   2  12   4      487.48      444.15     77.23 o
  -2 -11   5      247.44      281.66     78.29 o
  -1 -11   5       18.85       18.73     60.01 o
   0 -11   5       69.05       77.81     69.50 o
   1 -11   5      375.03      393.26     83.76 o
   2 -11   5      176.30      183.29     75.92 o
  -3 -10   5      250.04      127.73     96.11 o
  -2 -10   5       27.54       31.60     59.19 o
  -1 -10   5      734.36      732.95    124.91 o
   0 -10   5      272.65      280.62     75.08 o
   1 -10   5      297.36      273.50     74.53 o
   2 -10   5       18.19       27.85     59.27 o
   3 -10   5       87.46       79.01     64.14 o
   4 -10   5        0.60      -11.87     53.97 o
  -4  -9   5      186.27      115.74     67.44 o
  -3  -9   5      371.66      155.31    117.93 o
  -2  -9   5      605.32      601.05     83.47 o
  -1  -9   5       38.13       29.46     67.83 o
   0  -9   5      363.41      370.08     76.68 o
   1  -9   5      752.26      759.70     89.03 o
   2  -9   5        0.30        2.90     47.71 o
   3  -9   5      166.07      212.90     64.54 o
   4  -9   5      523.31      535.78     74.92 o
   5  -9   5      151.10      170.84     61.15 o
  -5  -8   5       41.81       10.05     48.86 o
  -4  -8   5      175.09      101.42     64.02 o
  -3  -8   5       46.37       53.89     56.82 o
  -2  -8   5        0.01        4.48     49.43 o
  -1  -8   5      105.50      134.16     61.28 o
   0  -8   5       81.66       77.97     59.41 o
   1  -8   5       45.19       40.16     55.39 o
   2  -8   5       59.36       62.05     54.99 o
   3  -8   5      648.83      672.38     76.45 o
   4  -8   5      782.06      780.62     77.27 o
   5  -8   5      182.07      198.28     69.03 o
   6  -8   5      299.56      332.24     63.20 o
  -6  -7   5       42.17       13.34     21.57 o
  -5  -7   5        0.44       -2.36     31.79 o
  -4  -7   5       39.90       16.07     32.55 o
  -3  -7   5        1.44       -2.23     45.63 o
  -2  -7   5       84.41       85.72     59.30 o
  -1  -7   5     1057.60     1079.39     92.40 o
   0  -7   5      198.61      194.92     65.25 o
   1  -7   5     1150.15     1143.59     92.31 o
   2  -7   5     1269.20     1310.19     94.11 o
   3  -7   5      353.60      312.76     59.08 o
   4  -7   5       44.75       52.96     46.62 o
   5  -7   5       25.89       21.47     47.23 o
   6  -7   5       20.28       21.99     41.06 o
   7  -7   5      360.17      414.58     82.64 o
  -6  -6   5       49.24       93.52     32.52 o
  -5  -6   5        3.16       25.79     30.29 o
  -4  -6   5       18.38        4.17     31.74 o
  -3  -6   5     1941.09     2007.56    121.64 o
  -2  -6   5     1120.94     1217.12     95.21 o
  -1  -6   5      264.24      241.01     65.37 o
   0  -6   5     2316.17     2348.36    126.57 o
   1  -6   5      189.74      206.97     59.73 o
   2  -6   5      444.79      444.67     63.76 o
   3  -6   5       93.80       97.15     47.53 o
   4  -6   5        4.17        4.27     44.36 o
   5  -6   5        4.51        8.47     36.95 o
   6  -6   5      122.27      124.61     42.76 o
   7  -6   5      867.00      941.82     72.05 o
   8  -6   5      232.97        2.07     42.71 o
  -7  -5   5      132.85      169.36     45.38 o
  -6  -5   5        1.32       -2.18     21.10 o
  -5  -5   5      149.20       67.59     82.47 o
  -4  -5   5     1116.71      614.69    589.94 o
  -3  -5   5      354.95      403.00     67.92 o
  -2  -5   5      405.28      386.97     67.79 o
  -1  -5   5      407.24      373.88     63.73 o
   0  -5   5      212.07      203.65     58.54 o
   1  -5   5      147.87      163.67     54.85 o
   2  -5   5      941.35      917.30     72.20 o
   3  -5   5     2050.91     2022.55     99.07 o
   4  -5   5       80.02       86.22     41.62 o
   5  -5   5     3224.93     3257.30    141.33 o
   6  -5   5     2430.82     2432.69    107.84 o
   7  -5   5       29.68       20.57     36.15 o
   8  -5   5        8.01        3.30     32.10 o
  -7  -4   5        3.92       12.67     49.47 o
  -6  -4   5       97.01       87.43     41.47 o
  -5  -4   5      213.33      151.67     76.32 o
  -4  -4   5      646.66      309.63    321.39 o
  -3  -4   5      759.75      699.53    117.35 o
  -2  -4   5      521.14      591.36     69.35 o
  -1  -4   5       29.17       30.95     45.90 o
   0  -4   5       76.93       71.69     47.93 o
   1  -4   5     2506.82     2266.91    107.59 o
   2  -4   5      973.87      884.05     66.25 o
   3  -4   5     1889.98     1852.30     87.12 o
   4  -4   5     2985.19     3031.24    126.68 o
   5  -4   5     1294.02     1246.84     67.82 o
   6  -4   5        5.75       10.61     31.42 o
   7  -4   5        5.76        7.06     24.78 o
   8  -4   5       51.12       29.94     37.02 o
  -7  -3   5      102.02      103.88     55.40 o
  -6  -3   5      131.62      137.44     39.82 o
  -5  -3   5       22.91        0.22     15.47 o
  -4  -3   5      771.18      302.49    377.26 o
  -3  -3   5      586.85      677.96    108.93 o
  -2  -3   5      122.05      141.47     50.82 o
  -1  -3   5     3058.07     3106.86    130.65 o
   0  -3   5     3666.35     3492.56    136.98 o
   1  -3   5       13.66       12.34     33.77 o
   2  -3   5      319.96      279.43     43.23 o
   3  -3   5     4229.51     4159.15    144.16 o
   4  -3   5      841.33      793.48     58.24 o
   5  -3   5      503.69      502.99     42.48 o
   6  -3   5       20.72       33.73     33.86 o
   7  -3   5       78.47       43.17     64.74 o
   8  -3   5       17.42       -0.39     25.92 o
   9  -3   5      659.53      623.26    137.12 o
  -7  -2   5       23.02       18.89     48.47 o
  -6  -2   5        3.28        3.40     40.82 o
  -5  -2   5      206.61      240.39     41.70 o
  -4  -2   5      240.80       76.92    148.69 o
  -3  -2   5     1076.39     1110.42    114.40 o
  -2  -2   5     2199.73     2206.20    149.87 o
  -1  -2   5     4444.84     4666.62    166.95 o
   0  -2   5      194.92      188.05     41.18 o
   1  -2   5     3060.53     3057.88    114.10 o
   2  -2   5     8786.42     9031.05    291.43 o
   3  -2   5      180.25      191.55     30.22 o
   4  -2   5       27.27       44.36     23.78 o
   5  -2   5     1494.18     1467.41     67.37 o
   6  -2   5      301.01      301.03     28.30 o
   7  -2   5      628.77      608.18     43.65 o
   8  -2   5     1121.63     1022.46     54.10 o
   9  -2   5        2.10        4.60     14.20 o
  -7  -1   5       59.74       55.40     60.32 o
  -6  -1   5      173.93      196.14     56.32 o
  -5  -1   5        8.69       12.26     40.87 o
  -4  -1   5      136.92      148.42     36.27 o
  -3  -1   5     3943.60     4189.52    233.38 o
  -2  -1   5     2234.11     2241.38    141.15 o
  -1  -1   5     3770.80     3878.70    228.79 o
   0  -1   5      823.50      750.50     57.44 o
   1  -1   5      815.73      759.43     63.71 o
   2  -1   5      177.73      180.39     40.69 o
   3  -1   5    10600.91    10857.22    338.76 o
   4  -1   5     9283.15     9323.13    286.10 o
   5  -1   5      151.92      162.21     22.83 o
   6  -1   5     2802.84     2866.27    104.30 o
   7  -1   5     2118.06     2066.39     69.52 o
   8  -1   5      206.05      229.80     19.67 o
   9  -1   5       47.71       71.75     27.00 o
  -8   0   5       31.26       -0.59     61.04 o
  -7   0   5      150.27      139.01     65.03 o
  -6   0   5       50.52       38.28     47.35 o
  -5   0   5      472.43      541.24     65.32 o
  -4   0   5     2338.35     2435.30    115.43 o
  -3   0   5       37.81       48.66     27.46 o
  -2   0   5      286.99      294.27     87.05 o
  -1   0   5      440.81      430.98     60.45 o
   0   0   5        2.17       -1.18     32.37 o
   1   0   5     4803.26     4803.35    155.43 o
   2   0   5    11875.10    12013.63    367.90 o
   3   0   5     5523.71     5449.63    164.39 o
   4   0   5      778.61      798.40     38.92 o
   5   0   5     4677.58     4615.37    185.86 o
   6   0   5     2920.28     2897.97     86.07 o
   7   0   5       88.44       90.91     14.49 o
   8   0   5       13.82       46.71     29.26 o
   9   0   5      358.12      364.13     38.73 o
  -7   1   5       87.97       77.58     51.74 o
  -6   1   5      343.52      374.38     91.49 o
  -5   1   5      114.73      120.16     75.53 o
  -4   1   5      444.45      415.46     84.98 o
  -3   1   5      384.61      403.94     70.94 o
  -2   1   5     1001.02     1053.22     90.16 o
  -1   1   5     1386.06     1409.94     49.37 o
   0   1   5     7412.50     7672.56    333.14 o
   1   1   5    31210.57    29326.93   1329.01 o
   2   1   5     3485.73     3548.97    108.15 o
   3   1   5     1251.21     1279.02     43.26 o
   4   1   5     7749.09     8015.53    195.18 o
   5   1   5        2.67        5.44     10.46 o
   6   1   5       41.13       65.03     25.55 o
   7   1   5     1638.72     1644.96     79.22 o
   8   1   5      431.37      504.29     44.34 o
   9   1   5      170.52      175.49     30.98 o
  -7   2   5        0.12        0.44     55.87 o
  -6   2   5       24.39       30.89     62.22 o
  -5   2   5        0.20        0.22     34.54 o
  -4   2   5      182.02      159.92     71.24 o
  -3   2   5     2726.03     2729.11    172.33 o
  -2   2   5       23.56       29.41     44.34 o
  -1   2   5    11020.93    11707.56    357.27 o
   0   2   5    34355.92    38304.59   3575.41 o
   1   2   5       23.20       27.81     14.36 o
   2   2   5     5355.60     5561.64    225.13 o
   3   2   5      540.98      549.81     52.76 o
   4   2   5       28.39       62.67     36.80 o
   5   2   5      849.01      812.59     37.17 o
   6   2   5     1818.65     1786.97     67.20 o
   7   2   5      249.43      876.31    708.62 o
   8   2   5       58.63      168.60    106.42 o
   9   2   5      243.36      252.88     20.46 o
  -7   3   5       12.26        4.73     63.70 o
  -6   3   5       13.98        3.10     59.56 o
  -5   3   5     1360.78     1488.93    134.94 o
  -4   3   5     1156.96     1132.44    107.01 o
  -3   3   5     2144.61     2270.05    145.88 o
  -2   3   5    10096.62    12816.59    414.65 o
  -1   3   5     2037.99     2193.82     58.98 o
   0   3   5     1117.77     1091.81     37.53 o
   1   3   5      210.47      226.48     16.76 o
   2   3   5     2140.36     2232.06     58.21 o
   3   3   5        1.04        4.88     28.38 o
   4   3   5     1058.81     1012.28     73.16 o
   5   3   5     4129.79     3895.69    190.66 o
   6   3   5     2368.40     2261.43     59.69 o
   7   3   5     1483.38     1390.52     44.22 o
   8   3   5     1024.71      954.54     35.31 o
   9   3   5        0.58        3.85     19.76 o
  -7   4   5      172.34      219.93     92.37 o
  -6   4   5      602.00      657.85    105.38 o
  -5   4   5        2.36        0.44     51.88 o
  -4   4   5      450.55      558.68     88.09 o
  -3   4   5     1440.93     1426.36     43.47 o
  -2   4   5     1121.91     1146.14     41.26 o
  -1   4   5      141.89      128.75     15.86 o
   0   4   5      756.86      727.91     24.96 o
   1   4   5     1280.25     1342.97     35.03 o
   2   4   5      578.81      593.82     21.49 o
   3   4   5     9206.30     9060.81    228.77 o
   4   4   5     5862.99     5743.21    153.00 o
   5   4   5      426.92      434.95     48.55 o
   6   4   5     2401.93     2300.03    170.56 o
   7   4   5       89.73       83.26     12.60 o
   8   4   5      138.69      134.72     17.17 o
   9   4   5      131.22      136.57     57.05 o
  -7   5   5      173.43      141.74     93.41 o
  -6   5   5        7.72       22.61     73.16 o
  -5   5   5      244.92      114.76    145.58 o
  -4   5   5      737.52      737.17     31.23 o
  -3   5   5      104.15      107.54     17.81 o
  -2   5   5      171.76      166.45     22.40 o
  -1   5   5     4036.74     4172.05    112.82 o
   0   5   5     2689.01     2705.00     67.10 o
   1   5   5     5155.31     5165.40    112.18 o
   2   5   5    10736.44    10175.07    318.83 o
   3   5   5     1152.35     1199.03     34.58 o
   4   5   5       83.40       68.22     31.34 o
   5   5   5       41.59       43.11     31.98 o
   6   5   5      224.06      244.76     58.68 o
   7   5   5       24.11       20.21      9.43 o
   8   5   5      633.97      520.16     49.83 o
   9   5   5       94.77       99.32     57.05 o
  -6   6   5       13.62       22.91     76.41 o
  -5   6   5       22.79       10.67     30.05 o
  -4   6   5       46.45       52.76     16.56 o
  -3   6   5     1633.35     1925.60    193.32 o
  -2   6   5     5094.03     5132.46    191.92 o
  -1   6   5        5.31       14.48     18.66 o
   0   6   5     6328.32     6236.87    167.39 o
   1   6   5     8257.52     8315.99    210.02 o
   2   6   5      881.10     1023.31     70.25 o
   3   6   5      331.74      346.77     22.26 o
   4   6   5       37.47       40.86     10.84 o
   5   6   5       23.10       25.82     13.01 o
   6   6   5        1.02        2.12     13.85 o
   7   6   5     2354.99     2055.97    155.91 o
   8   6   5      124.99      185.49     89.57 o
   9   6   5       55.84       39.46     53.65 o
  -6   7   5       10.16       10.48     33.40 o
  -5   7   5      493.78      587.10     72.91 o
  -4   7   5      781.28      855.84     71.73 o
  -3   7   5     1026.61      982.28     81.36 o
  -2   7   5        5.23        8.66     22.39 o
  -1   7   5     3923.48     3875.83    140.72 o
   0   7   5     2367.30     2343.65     95.58 o
   1   7   5       16.08       20.88     22.76 o
   2   7   5       49.46       59.42     20.42 o
   3   7   5      915.21      950.53     34.40 o
   4   7   5      759.80      755.59     29.85 o
   5   7   5      957.09     1006.42     45.16 o
   6   7   5     1848.69     1850.80     65.00 o
   7   7   5       77.79       55.82     17.21 o
   8   7   5       31.86       37.10     58.68 o
   9   7   5       60.60       88.53     35.32 o
  -5   8   5      396.93      431.87     68.50 o
  -4   8   5      613.46      534.23     67.42 o
  -3   8   5      136.11       54.78     43.35 o
  -2   8   5     1086.38      952.55     99.47 o
  -1   8   5       46.24       23.98     20.02 o
   0   8   5      176.86      135.50     59.23 o
   1   8   5     4498.95     4910.43    206.80 o
   2   8   5      414.57      429.49     30.39 o
   3   8   5       45.99       48.82     24.25 o
   4   8   5     1445.12     1435.23     51.47 o
   5   8   5      425.24      430.70     32.82 o
   6   8   5       43.20       25.76     17.28 o
   7   8   5       79.48       36.85     35.73 o
  -5   9   5        4.30        8.07     48.29 o
  -4   9   5      154.19       62.94     57.56 o
  -3   9   5       59.77       20.69     28.14 o
  -2   9   5        5.45        0.97     24.63 o
  -1   9   5      473.49      412.25    145.96 o
   0   9   5     1665.01     1657.88     78.76 o
   1   9   5       53.79       34.52     27.50 o
   2   9   5        4.83       10.18     26.08 o
   3   9   5      266.74      289.10     34.08 o
   4   9   5      703.66      745.37     52.40 o
   5   9   5        2.24        4.26     16.24 o
   6   9   5       92.27      133.48     28.78 o
   7   9   5       61.77       53.65     64.00 o
  -4  10   5       40.32       19.43     23.20 o
  -3  10   5       11.99       19.88     31.48 o
  -2  10   5      269.31      104.30     90.29 o
  -1  10   5     1401.90     1326.73     83.04 o
   0  10   5      322.57      270.62    106.57 o
   1  10   5      572.32      528.69     53.15 o
   2  10   5     2022.02     1962.61     76.18 o
   3  10   5        2.04        0.67     23.70 o
   4  10   5       33.15       26.54     25.75 o
   5  10   5      163.33      176.44     28.74 o
   6  10   5      139.51      157.99     25.33 o
  -3  11   5      452.39      173.18    139.65 o
  -1  11   5        2.52       12.25     35.12 o
   0  11   5     1020.22      975.76     86.09 o
   1  11   5       72.45      124.51     37.16 o
   2  11   5        0.03        1.36     19.85 o
   3  11   5      219.45      225.60     31.27 o
   4  11   5      309.92      322.38     27.28 o
  -2 -10   6        9.05       11.57     59.29 o
  -1 -10   6       30.46       27.97     62.34 o
   0 -10   6       10.31       27.37     62.14 o
   1 -10   6       18.94       12.01     58.71 o
   2 -10   6      548.50      564.09     87.18 o
   3 -10   6      448.89      486.92     84.15 o
  -4  -9   6       13.77       11.87     37.83 o
  -3  -9   6        5.16       -4.23     53.08 o
  -2  -9   6      117.53      148.34     67.64 o
  -1  -9   6       16.87       17.75     58.33 o
   0  -9   6      474.07      427.70     80.72 o
   1  -9   6      292.21      328.37     73.68 o
   2  -9   6      144.58      132.58     63.77 o
   3  -9   6      132.54      184.03     64.88 o
   4  -9   6        1.91        7.08     48.70 o
   5  -9   6        6.11        7.09     48.39 o
  -5  -8   6        0.05       23.33     49.72 o
  -4  -8   6      201.16       75.77    118.68 o
  -3  -8   6      217.55      275.76     71.56 o
  -2  -8   6       50.16       34.86     55.96 o
  -1  -8   6      410.27      411.05     75.65 o
   0  -8   6       85.93       97.22     61.12 o
   1  -8   6      450.60      449.40     73.51 o
   2  -8   6      132.30      127.73     60.56 o
   3  -8   6        0.61        6.87     45.32 o
   4  -8   6       18.38       13.93     46.20 o
   5  -8   6       44.07       41.07     48.25 o
   6  -8   6      854.44      901.73     80.79 o
  -5  -7   6      128.16       71.13     69.10 o
  -4  -7   6       83.21       25.87     41.09 o
  -3  -7   6        5.75        8.39     50.88 o
  -2  -7   6      201.17      214.53     66.41 o
  -1  -7   6      157.50      135.55     61.57 o
   0  -7   6       45.00       44.13     55.85 o
   1  -7   6       57.01       55.64     55.26 o
   2  -7   6      694.77      662.30     75.81 o
   3  -7   6       64.18       59.76     50.42 o
   4  -7   6     1474.63     1518.81     94.25 o
   5  -7   6     1283.92     1330.97     86.62 o
   6  -7   6        9.47       13.08     39.45 o
   7  -7   6        1.77        2.21     37.86 o
  -6  -6   6       75.68       10.21     49.07 o
  -5  -6   6      432.90      129.92    217.26 o
  -4  -6   6      265.49       84.40    146.62 o
  -3  -6   6      187.74      191.82     64.03 o
  -2  -6   6        8.52        5.20     52.37 o
  -1  -6   6      216.56      241.62     64.87 o
   0  -6   6     1954.91     1902.97    116.77 o
   1  -6   6     1143.39     1149.77    100.51 o
   2  -6   6      780.24      776.43     85.87 o
   3  -6   6     2278.33     2238.51    112.11 o
   4  -6   6     1525.18     1499.63     87.97 o
   5  -6   6       67.87       62.44     41.35 o
   6  -6   6        0.20       -1.39     39.24 o
   7  -6   6      329.46      342.86     53.69 o
  -6  -5   6       17.94       14.78     82.47 o
  -5  -5   6      341.99       82.16    140.34 o
  -4  -5   6      114.15       28.71     57.79 o
  -3  -5   6       40.22       46.11     88.98 o
  -2  -5   6      625.95      629.49     77.98 o
  -1  -5   6     1057.54     1054.56     88.50 o
   0  -5   6        8.01        9.44     45.42 o
   1  -5   6      333.44      344.87     62.17 o
   2  -5   6     2254.99     2269.05    111.40 o
   3  -5   6     1890.64     1831.80     95.16 o
   4  -5   6       10.94       13.17     35.87 o
   5  -5   6       27.19       30.45     44.93 o
   6  -5   6      357.26      359.01     57.69 o
   7  -5   6        0.71        0.45     33.18 o
   8  -5   6      550.96      288.59    299.88 o
  -7  -4   6        2.10        9.02     70.20 o
  -6  -4   6        0.71       -4.19     31.89 o
  -5  -4   6      102.53       84.42     33.64 o
  -4  -4   6       89.66       14.97     33.99 o
  -3  -4   6      552.14      520.84    113.07 o
  -2  -4   6     1170.79     1212.19     89.34 o
  -1  -4   6       76.73      100.17     52.51 o
   0  -4   6      982.05      935.08     78.63 o
   1  -4   6     5347.26     5421.93    204.05 o
   2  -4   6       22.84       18.52     39.45 o
   3  -4   6       95.89       76.48     40.00 o
   4  -4   6     1449.02     1424.77     84.51 o
   5  -4   6      275.47      340.10     42.64 o
   6  -4   6      888.63      882.39     58.62 o
   7  -4   6     1254.52     1319.06     70.46 o
   8  -4   6       12.76       17.41     29.78 o
  -7  -3   6        8.05        7.52     48.76 o
  -6  -3   6        0.14       -7.29     48.37 o
  -5  -3   6       59.65       41.80     18.85 o
  -4  -3   6      856.82      451.41    456.70 o
  -3  -3   6      873.88      967.64    127.99 o
  -2  -3   6      356.14      415.91     99.17 o
  -1  -3   6     1496.64     1532.40     91.87 o
   0  -3   6        1.25        4.71     37.35 o
   1  -3   6        0.08        7.28     35.91 o
   2  -3   6     2051.49     2016.94     93.73 o
   3  -3   6     4217.26     4156.88    156.53 o
   4  -3   6       52.88       59.44     36.89 o
   5  -3   6     1347.73     1410.15     73.30 o
   6  -3   6     2604.93     2616.88    115.19 o
   7  -3   6      292.51      232.77    100.44 o
   8  -3   6      132.13       60.93     63.41 o
   9  -3   6       98.65       57.86     30.53 o
  -7  -2   6        3.76        3.11     46.72 o
  -6  -2   6       91.90      100.61     55.99 o
  -5  -2   6     1036.89     1022.71     72.72 o
  -4  -2   6       23.37        6.68     16.28 o
  -3  -2   6      549.60      500.01    101.69 o
  -2  -2   6      125.09      147.80     76.56 o
  -1  -2   6       53.81       34.15     45.21 o
   0  -2   6      603.76      561.80     55.49 o
   1  -2   6     5439.20     5770.93    205.07 o
   2  -2   6     7469.48     7799.65    252.33 o
   3  -2   6       28.14       55.27     34.51 o
   4  -2   6     5206.42     5328.62    177.91 o
   5  -2   6     4680.36     4725.16    169.00 o
   6  -2   6       22.40       26.01     24.92 o
   7  -2   6      213.48       66.47     89.27 o
   8  -2   6      127.40       70.79     46.78 o
   9  -2   6        4.47        4.38     19.27 o
  -7  -1   6       82.01       89.64     58.50 o
  -6  -1   6       93.10       88.68     56.02 o
  -5  -1   6        6.03        3.68     43.19 o
  -4  -1   6        1.30        0.73     27.28 o
  -3  -1   6       78.14       72.42     67.84 o
  -2  -1   6      285.07      314.66     77.89 o
  -1  -1   6      977.54      972.96     97.99 o
   0  -1   6    11817.99    12618.87    414.79 o
   1  -1   6     9273.17     9193.51    290.52 o
   2  -1   6     3932.84     4214.21    144.93 o
   3  -1   6     8889.24     8966.27    274.47 o
   4  -1   6      714.80      672.07     40.24 o
   5  -1   6      269.19      292.14     35.09 o
   6  -1   6      559.81      548.07     55.45 o
   7  -1   6     1330.35     1053.54    375.34 o
   8  -1   6       49.97       24.09     19.14 o
   9  -1   6      189.92      228.20     44.77 o
  -7   0   6       28.49       18.72     50.30 o
  -6   0   6       57.86       37.43     51.02 o
  -5   0   6        5.65       11.60     44.89 o
  -4   0   6     1148.60     1146.21     85.24 o
  -3   0   6      646.61      621.47     51.77 o
  -2   0   6     6315.06     6701.52    332.84 o
  -1   0   6    16919.09    17365.38    799.74 o
   0   0   6        2.51       17.74     41.38 o
   1   0   6      924.41      886.92     47.12 o
   2   0   6     1290.57     1327.50     57.75 o
   3   0   6        2.77       13.26     21.85 o
   4   0   6     2396.72     2647.32     88.60 o
   5   0   6     3612.00     3732.26    119.32 o
   6   0   6      627.55      607.04     39.01 o
   7   0   6      161.92      147.33     22.42 o
   8   0   6      846.51      834.51     58.55 o
   9   0   6      448.10      509.69     65.03 o
  -7   1   6       13.43        3.73     36.99 o
  -6   1   6      259.66      316.86     65.16 o
  -5   1   6      914.48      897.98     81.79 o
  -4   1   6      563.73      828.56    147.21 o
  -3   1   6     3985.38     4040.09    228.50 o
  -2   1   6     4495.94     5066.00    343.85 o
  -1   1   6        5.29        3.37     12.92 o
   0   1   6     1180.80     1305.51    101.09 o
   1   1   6        9.03       21.87     28.97 o
   2   1   6       71.03      108.78     40.50 o
   3   1   6      404.53      407.62     26.47 o
   4   1   6    10591.82    10592.28    257.28 o
   5   1   6     2230.97     2277.12     63.92 o
   6   1   6     1627.45     1591.82     65.89 o
   7   1   6     2112.68     2196.89    112.18 o
   8   1   6        0.52      378.85    335.50 o
   9   1   6      149.80      304.76    177.29 o
  -7   2   6      190.60      236.18     93.41 o
  -6   2   6       26.73       18.92     65.48 o
  -5   2   6      236.47      250.22     88.98 o
  -4   2   6      950.59     1010.65    116.17 o
  -3   2   6     1326.20     1333.00    122.08 o
  -2   2   6        5.49       14.19     45.08 o
  -1   2   6        4.79       13.49     15.12 o
   0   2   6     2799.47     2805.83     96.87 o
   1   2   6      531.31      610.03     27.26 o
   2   2   6     7707.08     7685.27    182.99 o
   3   2   6     7763.20     8220.10    239.96 o
   4   2   6       32.11       42.86     41.09 o
   5   2   6     3965.61     3862.59    193.17 o
   6   2   6      466.54      412.50     27.64 o
   7   2   6        0.17        2.07     17.00 o
   8   2   6        5.15        2.39     16.81 o
   9   2   6        0.14       -1.18     47.44 o
  -7   3   6       13.08        2.36     65.77 o
  -6   3   6      157.06      194.36     85.87 o
  -5   3   6      673.94      661.25    102.42 o
  -4   3   6       50.35       50.99     62.81 o
  -3   3   6       68.23       66.36     60.15 o
  -2   3   6     1823.83     1800.05    124.00 o
  -1   3   6     1884.58     1777.96     76.26 o
   0   3   6     2398.57     2437.69     83.40 o
   1   3   6     7693.69     7441.82    220.71 o
   2   3   6     5151.43     5449.69    132.57 o
   3   3   6      351.28      351.47     48.48 o
   4   3   6     1728.78     1761.47    103.76 o
   5   3   6     1320.42     1305.07     95.48 o
   6   3   6      323.47      345.85     64.14 o
   7   3   6      152.14      156.52     49.36 o
   8   3   6      342.93      306.69     17.21 o
   9   3   6      227.28      208.06     45.69 o
  -7   4   6       62.99      124.15     87.50 o
  -6   4   6        8.17        7.24     65.92 o
  -5   4   6       29.79       26.31     66.07 o
  -4   4   6     1061.76     1140.27    121.20 o
  -3   4   6     2712.36     2908.99    178.69 o
  -2   4   6       13.74       23.94     47.74 o
  -1   4   6     3220.88     3333.61    110.33 o
   0   4   6     6747.65     7027.81    179.96 o
   1   4   6     1149.32     1142.23     39.76 o
   2   4   6       52.65       63.58     14.13 o
   3   4   6      232.34      231.84     31.67 o
   4   4   6       16.80       19.95     35.47 o
   5   4   6        4.21        0.89     33.85 o
   6   4   6     5434.10     5379.16    272.39 o
   7   4   6      931.93      901.60     68.22 o
   8   4   6      120.84      147.72     36.89 o
   9   4   6      415.80      453.74     73.31 o
  -6   5   6      212.38      204.70     96.07 o
  -5   5   6      189.76      317.77     86.76 o
  -4   5   6     1374.55     1354.88    126.52 o
  -3   5   6      136.59      124.62     17.50 o
  -2   5   6     2727.31     2814.69     79.03 o
  -1   5   6     7699.86     8520.85    467.42 o
   0   5   6       69.39       63.50     16.99 o
   1   5   6      649.78      631.74     26.52 o
   2   5   6     1237.61     1267.08     39.87 o
   3   5   6      737.11      747.47     31.99 o
   4   5   6     2068.41     2080.63     86.38 o
   5   5   6     6970.53     7024.16    333.88 o
   6   5   6       60.44       35.03     53.50 o
   7   5   6       86.46       96.66     57.20 o
   8   5   6      132.86      137.01     57.94 o
   9   5   6      228.27      247.71     70.65 o
  -6   6   6      166.56      245.35     97.99 o
  -5   6   6      791.95      800.48    116.76 o
  -4   6   6       42.19       49.76      9.58 o
  -3   6   6     1554.61     1634.99     58.60 o
  -2   6   6      111.47      120.73     23.49 o
  -1   6   6        6.59       11.77     16.15 o
   0   6   6     3469.56     3544.30     95.06 o
   1   6   6     1269.75     1238.86     40.92 o
   2   6   6       34.99       30.67     16.09 o
   3   6   6     3314.32     3331.01     92.45 o
   4   6   6     1893.13     2271.35    441.77 o
   5   6   6     1149.22     1202.28     92.37 o
   6   6   6      331.31      377.33     77.74 o
   7   6   6      613.55      891.38    132.13 o
   8   6   6       36.05       36.36     58.68 o
   9   6   6       21.47       18.47     55.13 o
  -6   7   6       59.63       35.47     81.88 o
  -5   7   6       72.25      119.49     38.24 o
  -4   7   6       36.02       34.01     14.91 o
  -3   7   6      145.44      149.34     24.34 o
  -2   7   6      208.23      238.56     28.73 o
  -1   7   6     2016.85     1953.65     63.44 o
   0   7   6       18.57       17.23     20.12 o
   1   7   6      153.19      172.88     24.00 o
   2   7   6     1480.10     1460.41     42.45 o
   3   7   6     2670.97     2734.77     68.54 o
   4   7   6        2.39        1.25      9.45 o
   5   7   6      742.63      791.45     64.37 o
   6   7   6        1.81        6.35     35.61 o
   7   7   6       79.99       90.45     65.03 o
   8   7   6      172.97      175.44     71.53 o
  -5   8   6       16.62       17.90     34.43 o
  -4   8   6        2.98        5.04     16.73 o
  -3   8   6      253.11      275.53     32.58 o
  -2   8   6     1381.35     1423.23     60.03 o
  -1   8   6      182.95      221.03     38.09 o
   0   8   6      404.90      370.77     53.14 o
   1   8   6     1516.03     1495.15     55.77 o
   2   8   6      205.65      203.35     24.33 o
   3   8   6      257.80      257.49     27.13 o
   4   8   6      148.58      136.95     17.51 o
   5   8   6      325.25      294.99     20.04 o
   6   8   6      327.12      296.74     42.24 o
   7   8   6      549.86      603.66     58.38 o
   8   8   6      389.66      361.66     54.54 o
  -4   9   6      293.89      332.80     34.18 o
  -3   9   6      962.25     1016.22     53.88 o
  -2   9   6        2.47        6.08     20.25 o
  -1   9   6     1070.25      979.77     76.71 o
   0   9   6      239.90      197.81     57.43 o
   1   9   6        0.51        4.37     24.97 o
   2   9   6       70.17       62.45     28.40 o
   3   9   6      713.51      768.18     42.41 o
   4   9   6      149.08      184.57     24.36 o
   5   9   6      500.54      501.91     27.13 o
   6   9   6     1756.14     1828.87    148.39 o
   7   9   6      507.62      529.71     93.85 o
  -4  10   6       68.83       48.50     50.56 o
  -3  10   6        5.75        2.40     19.34 o
  -2  10   6      156.48      105.74     66.44 o
  -1  10   6       35.90        6.20     19.25 o
   0  10   6      166.21      150.75     30.13 o
   1  10   6      170.92      207.20     33.28 o
   2  10   6     1292.70     1351.33     64.30 o
   3  10   6      420.32      454.24     35.73 o
   4  10   6     1144.67     1179.12     54.04 o
   5  10   6     2916.10     2838.71     85.89 o
  -3  11   6       45.17       31.89     25.63 o
  -2  11   6       19.52       18.37     26.34 o
  -1  11   6        7.26        5.05     27.59 o
   0  11   6      993.49     1021.13     53.87 o
   1  11   6     1110.43     1093.34     58.37 o
   2  11   6       45.61       46.91     26.06 o
   3  11   6      942.48      978.55     55.20 o
  -1 -10   7       22.72       29.42     64.69 o
   0 -10   7      308.48      325.46     82.56 o
   1 -10   7      103.29      113.17     70.78 o
   2 -10   7      100.65      134.92     70.54 o
  -3  -9   7       76.67       79.58     70.08 o
  -2  -9   7      125.57      118.04     72.33 o
  -1  -9   7        8.89        0.72     52.90 o
   0  -9   7      337.99      312.72     78.01 o
   1  -9   7      234.68      213.69     72.86 o
   2  -9   7      202.43      196.25     68.24 o
   3  -9   7      426.34      448.95     76.09 o
   4  -9   7      770.81      792.15     87.64 o
  -4  -8   7       44.90       18.61     39.50 o
  -3  -8   7       14.07       17.04     57.74 o
  -2  -8   7       16.63       11.96     57.04 o
  -1  -8   7      274.51      271.52     73.79 o
   0  -8   7      398.82      420.05     77.49 o
   1  -8   7       48.71       40.24     56.52 o
   2  -8   7     1088.08     1031.35     90.71 o
   3  -8   7      504.22      537.68     72.97 o
   4  -8   7      251.18      258.11     62.02 o
   5  -8   7       11.20       10.75     45.24 o
  -4  -7   7        5.64       17.84     35.23 o
  -3  -7   7       20.55       27.98     57.10 o
  -2  -7   7      422.84      416.05     76.73 o
  -1  -7   7       35.06       57.38     59.69 o
   0  -7   7      100.58      112.01     61.38 o
   1  -7   7     1058.30     1089.47     92.16 o
   2  -7   7      998.78     1015.09     87.54 o
   3  -7   7       24.41       33.23     55.35 o
   4  -7   7       15.06       33.66     65.57 o
   5  -7   7      143.26      126.60     49.65 o
   6  -7   7        0.39       -0.11     34.18 o
  -5  -6   7        0.18       25.30     39.15 o
  -4  -6   7       70.13       27.07     30.31 o
  -3  -6   7      213.00      278.18     70.37 o
  -2  -6   7      105.89      150.75     64.34 o
  -1  -6   7      236.70      213.16     65.63 o
   0  -6   7     1790.77     1839.07    116.90 o
   1  -6   7      154.25      150.49     60.63 o
   2  -6   7        1.29        2.99     40.95 o
   3  -6   7      378.11      368.81     69.01 o
   4  -6   7      320.34      294.80     53.96 o
   5  -6   7      579.39      624.90     66.85 o
   6  -6   7      452.29      480.44     56.03 o
   7  -6   7      387.51      451.87     64.67 o
  -6  -5   7        0.42      -10.20     88.98 o
  -5  -5   7      286.63       70.97    150.76 o
  -4  -5   7      243.64      118.53    189.70 o
  -3  -5   7       97.03       85.28     98.29 o
  -2  -5   7      751.95      727.09     82.60 o
  -1  -5   7      220.08      224.67     65.23 o
   0  -5   7      103.46      117.38     57.20 o
   1  -5   7      481.08      487.17     68.54 o
   2  -5   7     1470.93     1398.34     89.87 o
   3  -5   7      184.30      195.14     56.66 o
   4  -5   7      368.13      357.43     51.16 o
   5  -5   7     2242.11     2227.69    102.10 o
   6  -5   7      416.13      434.51     54.50 o
   7  -5   7      114.03      117.12     37.69 o
   8  -5   7      215.28      130.78     71.42 o
  -6  -4   7      204.76      211.62     50.54 o
  -5  -4   7        7.38       -5.31     22.18 o
  -4  -4   7       40.44       13.55     20.18 o
  -3  -4   7       15.13        4.29     73.46 o
  -2  -4   7       22.54       18.67     49.61 o
  -1  -4   7      142.73      121.64     56.37 o
   0  -4   7      637.68      603.50     71.34 o
   1  -4   7     4287.04     4380.89    176.36 o
   2  -4   7      522.20      472.41     60.78 o
   3  -4   7     3644.27     3593.54    151.78 o
   4  -4   7     5221.50     5124.09    192.43 o
   5  -4   7       12.30       16.14     29.79 o
   6  -4   7      620.89      596.20     54.40 o
   7  -4   7       22.36       21.53     29.50 o
   8  -4   7        6.07        1.18     24.41 o
  -6  -3   7        4.27        7.00     51.91 o
  -5  -3   7       22.65        7.53     13.14 o
  -4  -3   7        0.32       12.99     23.23 o
  -3  -3   7       97.29       79.22     85.72 o
  -2  -3   7       56.31       54.09     81.29 o
  -1  -3   7     4164.05     4325.28    176.92 o
   0  -3   7     5493.24     5653.08    225.55 o
   1  -3   7     2574.11     2534.44    127.95 o
   2  -3   7     5569.58     5618.89    210.56 o
   3  -3   7      421.01      429.35     46.96 o
   4  -3   7      102.51      109.96     47.33 o
   5  -3   7       74.41      110.49     30.68 o
   6  -3   7      645.39      640.25     52.54 o
   7  -3   7        1.23        5.75     25.33 o
   8  -3   7      163.76      104.78     96.66 o
  -6  -2   7       25.08        3.40     47.64 o
  -5  -2   7      221.44      258.14     47.25 o
  -4  -2   7      269.13       76.51    156.08 o
  -3  -2   7     1153.93     1233.83    137.16 o
  -2  -2   7     3875.16     4045.71    248.75 o
  -1  -2   7      831.79      853.98    110.55 o
   0  -2   7      865.51      865.97     67.92 o
   1  -2   7      706.44      756.09     69.93 o
   2  -2   7     1108.08     1106.04     73.88 o
   3  -2   7      614.82      579.40     51.14 o
   4  -2   7      863.27      842.58     54.20 o
   5  -2   7     1880.33     1800.45     83.19 o
   6  -2   7       96.25       90.68     34.15 o
   7  -2   7     1116.13     1181.96     80.11 o
   8  -2   7     1279.26     1056.03    637.83 o
   9  -2   7        4.50        3.12     18.88 o
  -6  -1   7      406.05      412.01     73.50 o
  -5  -1   7       31.88       31.64     50.28 o
  -4  -1   7     1438.63     1298.37     89.71 o
  -3  -1   7     2249.93     2248.47    172.78 o
  -2  -1   7       11.54       21.14     61.04 o
  -1  -1   7      252.09      216.97     73.31 o
   0  -1   7      958.23      953.75     97.25 o
   1  -1   7      294.80      293.73     41.53 o
   2  -1   7      294.12      311.62     42.02 o
   3  -1   7     9163.73     9115.33    284.42 o
   4  -1   7     2615.72     2587.22     99.11 o
   5  -1   7      827.32      809.36     43.88 o
   6  -1   7     2728.44     2788.24    101.65 o
   7  -1   7      262.32      193.92    149.57 o
   8  -1   7        0.06        0.16     14.48 o
   9  -1   7       10.52       12.86     29.61 o
  -7   0   7       41.23        0.30     66.21 o
  -6   0   7       53.34       43.08     55.49 o
  -5   0   7      286.69      176.93    159.25 o
  -4   0   7     1031.54      975.08    108.56 o
  -3   0   7       24.33       25.14     30.68 o
  -2   0   7      272.48      332.84     77.89 o
  -1   0   7     1677.15     1775.96    127.40 o
   0   0   7       57.23       55.72     48.48 o
   1   0   7     4563.16     4435.90    213.27 o
   2   0   7    15911.69    16003.94    513.42 o
   3   0   7      222.49      228.08     34.78 o
   4   0   7     3239.67     3354.47    109.81 o
   5   0   7     2233.63     2185.61     80.99 o
   6   0   7       93.24       35.14     40.94 o
   7   0   7       62.44       45.65     30.52 o
   8   0   7        3.31        6.97     25.09 o
   9   0   7        6.80       19.36     44.04 o
  -7   1   7       57.02       25.75     54.78 o
  -6   1   7      303.15      300.63     67.35 o
  -5   1   7      107.30       53.25     55.06 o
  -4   1   7       40.32       18.06     44.89 o
  -3   1   7      757.84      744.87     68.08 o
  -2   1   7     1445.38     1536.60     91.33 o
  -1   1   7     2150.44     2392.63    138.19 o
   0   1   7     5465.73     5182.58    239.73 o
   1   1   7     3550.37     3616.80    190.07 o
   2   1   7       15.15       31.04     43.01 o
   3   1   7     4645.22     4840.33    146.47 o
   4   1   7     1975.82     2042.05     56.40 o
   5   1   7      257.64      252.11     16.51 o
   6   1   7      149.13       83.44     41.24 o
   7   1   7      224.98      230.65     29.40 o
   8   1   7      718.09      725.40     53.50 o
   9   1   7      287.19      426.84     66.51 o
  -6   2   7        1.99       -4.59     38.18 o
  -5   2   7      170.26       -4.14     64.29 o
  -4   2   7      631.93      557.94    101.09 o
  -3   2   7        8.87        3.10     50.10 o
  -2   2   7      646.34      616.77     81.73 o
  -1   2   7     2048.59     1905.70     99.03 o
   0   2   7     3864.18     3935.71    107.79 o
   1   2   7      348.13      363.61     24.43 o
   2   2   7     1792.50     1777.68     51.08 o
   3   2   7       19.97       22.50     18.16 o
   4   2   7      587.94      605.53     67.10 o
   5   2   7     4566.33     4752.04    233.82 o
   6   2   7     1839.24     2068.16    127.40 o
   7   2   7       42.79       50.25     47.15 o
   8   2   7      834.81      729.73     28.40 o
   9   2   7      416.19      628.59     73.01 o
  -6   3   7       86.50      124.00     87.20 o
  -5   3   7      582.24      623.57    100.95 o
  -4   3   7      129.51       95.56     51.22 o
  -3   3   7     1171.36     1063.71    110.70 o
  -2   3   7     5598.48     5568.04    289.98 o
  -1   3   7       15.47       11.66     16.60 o
   0   3   7      347.06      355.31     29.28 o
   1   3   7       65.49       68.96     16.13 o
   2   3   7      284.41      278.75     26.63 o
   3   3   7     1385.49     1506.60     41.09 o
   4   3   7     6492.72     6599.09    301.66 o
   5   3   7      547.85      553.36     67.54 o
   6   3   7        2.25      642.04     76.26 o
   7   3   7      160.78      128.29     54.09 o
   8   3   7     1548.43     1924.64    132.13 o
   9   3   7      405.94      563.26     77.15 o
  -6   4   7      517.29      540.35    109.52 o
  -5   4   7        4.78        4.58     63.41 o
  -4   4   7      912.62     1080.12    118.54 o
  -3   4   7      441.75      527.50     81.59 o
  -2   4   7       13.21       18.47     45.23 o
  -1   4   7      856.53      798.84     47.15 o
   0   4   7     2408.34     2373.29     98.06 o
   1   4   7      114.98      126.96     18.95 o
   2   4   7     3215.62     3090.91    100.95 o
   3   4   7    10580.79    10649.68    471.48 o
   4   4   7     2603.70     2551.31    140.26 o
   5   4   7      721.33      716.83     73.75 o
   6   4   7     1609.66     1514.65    106.71 o
   7   4   7      556.85      630.96     74.49 o
   8   4   7       18.39      366.65    298.11 o
   9   4   7      197.51      156.67     61.19 o
  -6   5   7        3.72       10.35     75.08 o
  -5   5   7       63.95       64.14     74.20 o
  -4   5   7      116.61      128.29    104.05 o
  -3   5   7      478.26      520.40     81.88 o
  -2   5   7     1338.42     1369.66    104.94 o
  -1   5   7      190.75      201.52     28.27 o
   0   5   7      109.03      157.62     23.02 o
   1   5   7     4373.83     4588.42    165.54 o
   2   5   7     4658.42     5047.98    232.62 o
   3   5   7      670.12      692.62     22.34 o
   4   5   7     2555.46     3204.83    117.94 o
   5   5   7       57.10       46.00     34.34 o
   6   5   7        6.56       18.45     38.17 o
   7   5   7       85.20      100.06     59.86 o
   8   5   7      551.19      566.81     85.87 o
   9   5   7       67.41       45.67     57.35 o
  -5   6   7       39.05       61.63     78.63 o
  -4   6   7       69.55      131.25     73.60 o
  -3   6   7     1214.64      771.61    618.98 o
  -2   6   7      270.40      282.05     23.03 o
  -1   6   7      244.36      278.76     24.10 o
   0   6   7     2200.12     2110.02    143.31 o
   1   6   7     1067.27      984.97     31.60 o
   2   6   7      570.85      536.93     27.46 o
   3   6   7       14.19       14.47     16.16 o
   4   6   7      139.50      149.08     38.03 o
   5   6   7       22.26       20.30     35.26 o
   6   6   7      700.67      740.47     91.64 o
   7   6   7     1115.49     1099.04    107.01 o
   8   6   7      154.74      142.63     74.05 o
   9   6   7      112.41      107.45     69.32 o
  -5   7   7      354.35      364.47    104.35 o
  -4   7   7      640.97      399.49    380.14 o
  -3   7   7        9.07       11.26     14.51 o
  -2   7   7      551.19      610.46     32.99 o
  -1   7   7       76.20       58.75     21.09 o
   0   7   7      493.68      442.09     37.62 o
   1   7   7        7.40        2.52     15.96 o
   2   7   7       85.48       68.76     18.76 o
   3   7   7      104.42       64.77     31.37 o
   4   7   7      105.92       97.43     40.84 o
   5   7   7     1750.05     1803.30     93.34 o
   6   7   7     2289.41     2322.86    135.90 o
   7   7   7        0.04        5.62     58.23 o
   8   7   7      349.93      384.87     85.72 o
  -5   8   7       60.87       60.15     84.84 o
  -4   8   7        0.28        3.86     28.46 o
  -3   8   7      284.98      295.93     24.36 o
  -2   8   7      124.03      156.16     30.20 o
  -1   8   7        0.17        1.54     17.11 o
   0   8   7      163.33      163.80     25.21 o
   1   8   7     2980.82     2822.03    104.42 o
   2   8   7     1762.80     1462.31    205.23 o
   3   8   7     1769.14     1711.66     60.91 o
   4   8   7     7746.43     7943.98    215.90 o
   5   8   7      590.28      614.02     65.71 o
   6   8   7       37.52       55.68     46.59 o
   7   8   7      141.56      163.91     80.26 o
  -4   9   7      137.59      151.28     58.12 o
  -3   9   7        1.82        2.72     20.90 o
  -2   9   7        8.79        4.42     19.15 o
  -1   9   7     1041.08      997.97     51.07 o
   0   9   7     2480.45     2293.63    192.73 o
   1   9   7        1.54       -1.12     20.53 o
   2   9   7     2622.78     2579.26    115.27 o
   3   9   7     2906.16     3023.16    117.41 o
   4   9   7      228.07      257.68     24.27 o
   5   9   7        0.15       -0.50     26.91 o
   6   9   7      176.35      193.15     41.86 o
  -3  10   7      116.72      148.29     31.15 o
  -2  10   7     1186.55     1172.13     94.74 o
  -1  10   7      368.32      286.48     70.88 o
   0  10   7        0.91        1.30     22.27 o
   1  10   7      511.12      533.64     53.00 o
   2  10   7     1685.81     1647.03     84.91 o
   3  10   7        9.21        2.21     19.78 o
   4  10   7       11.39       11.61     16.89 o
  -1  -9   8        9.56       22.85     63.63 o
   0  -9   8      560.10      553.52     90.55 o
   1  -9   8      282.53      325.53     79.25 o
   2  -9   8       22.54       15.74     56.32 o
   3  -9   8      112.19      131.14     74.73 o
  -3  -8   8       57.36       82.89     71.22 o
  -2  -8   8      111.21       93.51     72.35 o
  -1  -8   8      548.30      512.24     87.23 o
   0  -8   8       18.57       26.73     59.20 o
   1  -8   8       25.81       18.82     54.97 o
   2  -8   8      190.22      175.50     63.59 o
   3  -8   8      208.54      210.60     62.29 o
   4  -8   8      158.96      153.35     69.17 o
   5  -8   8      219.70      266.39     61.98 o
  -4  -7   8       13.42       23.39     34.15 o
  -3  -7   8      128.35      177.65    118.39 o
  -2  -7   8       53.87       52.80     63.78 o
  -1  -7   8       10.38        8.50     54.33 o
   0  -7   8      144.50      141.35     64.55 o
   1  -7   8      212.84      210.11     63.89 o
   2  -7   8      178.10      194.56     60.39 o
   3  -7   8      148.38      173.33     78.33 o
   4  -7   8      793.75      779.97     73.98 o
   5  -7   8      967.97     1040.48     80.55 o
   6  -7   8      129.28      124.98     50.48 o
  -4  -6   8       40.20       29.26     28.65 o
  -3  -6   8       20.45        9.31     90.16 o
  -2  -6   8        0.01        3.53     54.44 o
  -1  -6   8       13.47       20.98     54.90 o
   0  -6   8     1497.89     1485.22    105.51 o
   1  -6   8      451.86      444.71     70.95 o
   2  -6   8      956.45      919.10     82.01 o
   3  -6   8     2732.96     2727.15    104.99 o
   4  -6   8        0.53       11.17     38.35 o
   5  -6   8      127.17      170.44     54.83 o
   6  -6   8       20.79       36.69     39.22 o
   7  -6   8        2.68       10.41     37.95 o
  -5  -5   8       33.15       28.53     99.17 o
  -4  -5   8       42.51       22.18     26.69 o
  -3  -5   8        0.11        2.66     80.99 o
  -2  -5   8      648.44      670.67     94.80 o
  -1  -5   8     2379.98     2404.48    135.73 o
   0  -5   8      119.74       92.15     56.37 o
   1  -5   8     2692.78     2743.15    134.87 o
   2  -5   8      915.80      944.47     77.18 o
   3  -5   8        2.82        4.86     41.61 o
   4  -5   8      124.73      143.97     43.49 o
   5  -5   8        0.26        6.24     31.50 o
   6  -5   8        0.11        5.03     36.44 o
   7  -5   8        0.79       10.87     30.46 o
  -5  -4   8       83.91      160.51    109.37 o
  -4  -4   8      168.67       32.29     86.24 o
  -3  -4   8     1066.86     1053.81    149.43 o
  -2  -4   8      522.42      592.38    122.08 o
  -1  -4   8      670.59      606.94     76.14 o
   0  -4   8      567.11      547.93     70.74 o
   1  -4   8      438.13      459.08     64.20 o
   2  -4   8       10.44       16.21     40.22 o
   3  -4   8        9.48       16.25     36.42 o
   4  -4   8     1233.67     1202.37     70.52 o
   5  -4   8       83.68       92.53     34.57 o
   6  -4   8     1037.48     1090.57     70.32 o
   7  -4   8     1565.05     1604.80     84.21 o
   8  -4   8       75.58       62.61     32.42 o
  -6  -3   8        2.08        0.00     64.00 o
  -5  -3   8      209.89       97.22    136.42 o
  -4  -3   8      417.46      118.03    235.15 o
  -3  -3   8      218.79      306.68    105.23 o
  -2  -3   8      155.03      192.14     94.00 o
  -1  -3   8      579.30      636.59     73.17 o
   0  -3   8       23.23       23.82     49.83 o
   1  -3   8        3.37       -3.36     45.21 o
   2  -3   8     2628.55     2620.69    114.77 o
   3  -3   8     3872.79     3674.55    159.34 o
   4  -3   8     1008.31      998.53     58.91 o
   5  -3   8     2410.17     2472.21    103.18 o
   6  -3   8      825.60      841.32     49.70 o
   7  -3   8       42.33       42.64     25.75 o
   8  -3   8        9.68       -0.59     23.60 o
  -6  -2   8      106.69       68.83     63.03 o
  -5  -2   8      440.16      432.29     79.14 o
  -4  -2   8        6.01        4.76     11.94 o
  -3  -2   8      146.86      145.29     88.98 o
  -2  -2   8      144.84      244.61     90.90 o
  -1  -2   8      430.45      470.15     98.58 o
   0  -2   8     2045.86     2083.98    105.26 o
   1  -2   8     8265.95     8487.01    301.13 o
   2  -2   8       82.95      102.73     37.66 o
   3  -2   8      534.25      550.19     46.16 o
   4  -2   8     1259.31     1212.40     71.73 o
   5  -2   8      523.54      533.65     48.91 o
   6  -2   8      180.39      200.71     31.53 o
   7  -2   8        1.46        1.11     17.39 o
   8  -2   8        0.18       -0.11     17.99 o
  -6  -1   8       39.75       22.94     57.37 o
  -5  -1   8        0.06        4.93     47.73 o
  -4  -1   8      100.19       30.79     46.56 o
  -3  -1   8      740.82      779.35    113.07 o
  -2  -1   8      281.88      293.09     87.50 o
  -1  -1   8     1850.65     1805.52    142.77 o
   0  -1   8     4977.16     4996.50    265.60 o
   1  -1   8      928.07      927.94     61.72 o
   2  -1   8     2441.27     2499.41     98.86 o
   3  -1   8     5393.76     5412.48    182.58 o
   4  -1   8       15.94        9.96     27.47 o
   5  -1   8      930.55      973.89     63.55 o
   6  -1   8      105.79      109.07     26.70 o
   7  -1   8      369.36      278.60    219.26 o
   8  -1   8      206.04      165.72     81.44 o
   9  -1   8      656.69      812.16     92.08 o
  -6   0   8       36.77       28.18     57.79 o
  -5   0   8      158.24       80.29     92.97 o
  -4   0   8       57.67       31.61     48.31 o
  -3   0   8      216.39      171.29     39.50 o
  -2   0   8     1208.74     1147.22    117.06 o
  -1   0   8     2534.48     2595.50    161.25 o
   0   0   8       33.37       35.77     74.20 o
   1   0   8     4498.94     4494.87    253.18 o
   2   0   8       11.17       23.28     24.00 o
   3   0   8      854.31      860.96     47.72 o
   4   0   8      962.80      981.98     48.64 o
   5   0   8     1048.64     1151.73     40.54 o
   6   0   8      188.91      192.48     22.93 o
   7   0   8      935.85      984.44     54.80 o
   8   0   8      735.41      817.13     55.35 o
   9   0   8      573.81      484.19     78.92 o
  -6   1   8      114.43       67.87     73.01 o
  -5   1   8       86.41       38.53     54.18 o
  -4   1   8      280.60      244.80     82.92 o
  -3   1   8     1637.67     1504.03    134.72 o
  -2   1   8      475.82      469.78     39.07 o
  -1   1   8      599.00      629.32     37.49 o
   0   1   8      248.37      269.59     30.12 o
   1   1   8       42.69       54.98     42.12 o
   2   1   8      143.50      130.65     58.97 o
   3   1   8     2894.37     3110.73    154.45 o
   4   1   8     1623.73     1630.29     49.91 o
   5   1   8       24.80       24.77     11.91 o
   6   1   8      903.77      651.79    453.60 o
   7   1   8     2970.99     2945.79    129.32 o
  -6   2   8        4.92       10.67     41.59 o
  -5   2   8      405.67      233.49    207.51 o
  -4   2   8      280.70      348.37     78.26 o
  -3   2   8       92.63       77.56     47.44 o
  -2   2   8      225.86      207.61     46.32 o
  -1   2   8      296.86      321.78     27.12 o
   0   2   8       82.48       65.14     32.27 o
   1   2   8     1340.20     1353.13     49.21 o
   2   2   8     6959.90     7331.11    184.17 o
   3   2   8     2713.09     2839.47     98.21 o
   4   2   8      345.89      367.51     23.57 o
  -6   3   8       26.17       28.38     79.52 o
  -5   3   8       89.68       88.68     75.97 o
  -4   3   8      129.12       25.13     67.84 o
  -3   3   8      146.70      116.47     68.28 o
  -2   3   8      753.62      631.40     87.64 o
  -1   3   8      510.65      379.94     64.96 o
   0   3   8     2857.62     2337.45    462.77 o
   1   3   8    11482.74    11785.50    301.28 o
   2   3   8     1610.46     1508.97     80.73 o
   3   3   8     2119.78     2156.83     75.16 o
   4   3   8      268.05      264.86     51.43 o
   5   3   8      979.48      956.85     83.65 o
   6   3   8      194.75      274.61     63.70 o
   7   3   8      937.62      974.00     94.89 o
   8   3   8       45.41       33.25     51.58 o
   9   3   8       33.01       14.93     50.55 o
  -6   4   8        7.71       14.34     76.41 o
  -5   4   8       52.33       68.58     79.96 o
  -4   4   8      735.36      798.86    108.78 o
  -3   4   8      570.32      537.10     84.84 o
  -2   4   8      186.13      178.25     60.60 o
  -1   4   8     3318.94     3181.23    128.44 o
   0   4   8     1134.51     1033.54     90.67 o
   1   4   8       50.75       71.11     27.34 o
   2   4   8      436.46      411.89     23.74 o
   3   4   8       11.10       21.14     11.16 o
   4   4   8        1.23        2.51     34.44 o
   5   4   8       95.59      103.31     52.03 o
   6   4   8     2039.46     1999.87    131.25 o
   7   4   8     1435.51     1284.67    109.08 o
   8   4   8      242.93      208.99     66.95 o
   9   4   8     1427.76     1326.90     83.04 o
  -5   5   8      406.47      429.21    103.61 o
  -4   5   8        4.32       15.08     61.19 o
  -3   5   8      178.01      244.61     74.20 o
  -2   5   8       97.02      149.87     59.71 o
  -1   5   8     1950.07     2039.63    124.30 o
   0   5   8      110.85      104.64     22.08 o
   1   5   8       52.24      118.65     28.53 o
   2   5   8       39.97       59.99     19.42 o
   3   5   8      235.30      254.85     16.49 o
   4   5   8     3068.15     3079.84    190.07 o
   5   5   8     5263.11     5375.76    271.06 o
   6   5   8        5.50      173.07    176.40 o
   7   5   8     1219.43     1206.96     77.21 o
   8   5   8      617.39      583.22     85.43 o
  -5   6   8        3.51       12.71     74.05 o
  -4   6   8      175.86      201.89     80.70 o
  -3   6   8      129.60      154.45     68.14 o
  -2   6   8       43.69       37.39     51.58 o
  -1   6   8      923.97      963.81     49.72 o
   0   6   8     1190.85     1179.25     57.60 o
   1   6   8     1887.83     1928.96     59.21 o
   2   6   8     1108.62     1111.72     44.38 o
   3   6   8     6637.97     6955.32    179.11 o
   4   6   8     1991.84     2929.09    167.01 o
   5   6   8       23.77       26.16     54.54 o
   6   6   8      253.67      266.63     74.34 o
   7   6   8      283.01      369.79     82.03 o
   8   6   8      144.45      155.63     72.13 o
  -5   7   8      186.97      185.19     98.58 o
  -4   7   8        0.57       -1.92     62.22 o
  -3   7   8       81.71      103.76     69.61 o
  -2   7   8      100.98       77.76     38.73 o
  -1   7   8     3481.82     3639.06    101.59 o
   0   7   8      107.80       99.03     28.04 o
   1   7   8     2734.70     2665.25     66.13 o
   2   7   8     5745.97     5678.12    143.16 o
   3   7   8     1013.84     1069.79     48.40 o
   4   7   8       43.68       42.04     38.74 o
   5   7   8      536.98      523.78     60.62 o
   6   7   8       30.50       54.24     70.35 o
   7   7   8       10.59       -4.43     89.42 o
  -4   8   8       55.28       72.27     80.26 o
  -3   8   8      823.43      935.72     48.81 o
  -2   8   8      634.22      637.85     34.95 o
  -1   8   8       77.58       93.44     23.22 o
   0   8   8     1542.27     1472.70     54.99 o
   1   8   8     4134.10     4085.45    120.08 o
   2   8   8      436.48      400.33     33.30 o
   3   8   8      229.69      185.23     37.56 o
   4   8   8        4.23        1.86     33.91 o
   5   8   8      750.39      749.46     69.22 o
   6   8   8      203.66      220.06     64.57 o
  -3   9   8      422.15      407.44     47.42 o
  -2   9   8       17.50       18.82     24.60 o
  -1   9   8     1033.06     1080.62     53.73 o
   0   9   8      772.33      770.09     42.46 o
   1   9   8       74.05       70.42     24.49 o
   2   9   8      379.83      299.33     49.42 o
   3   9   8     1280.88     1293.20     65.92 o
   4   9   8        7.76        6.43     10.14 o
  -2  10   8      109.40      122.90     26.30 o
  -1  10   8       41.58       38.27     23.77 o
   0  10   8       50.18       45.67     28.55 o
   1  10   8      433.76      404.80     88.87 o
   2  10   8      729.48      764.31     50.10 o
  -1  -8   9      276.01      324.10     82.86 o
   0  -8   9      300.34      313.76     94.31 o
   1  -8   9      189.55      195.72     72.09 o
   2  -8   9      762.58      702.49    126.81 o
   3  -8   9      130.28      139.45     61.19 o
   4  -8   9       35.26       40.25     51.89 o
  -2  -7   9      885.91      958.95    105.18 o
  -1  -7   9        1.49       -2.43     51.27 o
   0  -7   9      619.56      565.87     82.16 o
   1  -7   9      553.43      564.98     86.72 o
   2  -7   9        0.44        4.25     44.93 o
   3  -7   9       16.38       22.33     47.14 o
   4  -7   9       16.50       15.99     43.20 o
   5  -7   9        0.03        2.61     38.14 o
  -3  -6   9      177.50      178.54    123.86 o
  -2  -6   9       27.34       15.75     57.95 o
  -1  -6   9      349.81      350.60     75.96 o
   0  -6   9      314.10      362.03     80.31 o
   1  -6   9        4.39        3.68     44.37 o
   2  -6   9      184.76      190.04     57.68 o
   3  -6   9      158.47      150.70     51.09 o
   4  -6   9      174.02      158.47     48.02 o
   5  -6   9      440.25      470.44     57.48 o
   6  -6   9     1129.34     1163.39     76.67 o
  -4  -5   9      155.71       26.01     81.73 o
  -3  -5   9       95.17       77.45    106.27 o
  -2  -5   9      320.25      362.40    122.38 o
  -1  -5   9       11.71       22.14     52.55 o
   0  -5   9       28.40       37.29     53.41 o
   1  -5   9      427.66      375.73     66.86 o
   2  -5   9     1326.51     1344.18     99.27 o
   3  -5   9      249.57      254.86     51.79 o
   4  -5   9     1342.04     1340.79     78.01 o
   5  -5   9      505.79      513.18     51.40 o
   6  -5   9      186.97      179.49     40.73 o
   7  -5   9       10.44       -4.39     31.66 o
  -4  -4   9       86.70       86.61    105.23 o
  -3  -4   9        0.34       -1.63     76.26 o
  -2  -4   9       67.90       86.91     98.73 o
  -1  -4   9      342.14      402.65     70.84 o
   0  -4   9     1224.05     1300.33     92.29 o
   1  -4   9      591.97      597.67     67.61 o
   2  -4   9      164.60      182.65     57.89 o
   3  -4   9      542.05      569.51     64.44 o
   4  -4   9     1358.79     1363.81     82.68 o
   5  -4   9      331.18      282.15     40.13 o
   6  -4   9      195.84      215.85     36.33 o
   7  -4   9       13.57        7.42     27.89 o
  -5  -3   9       14.79       10.06     38.19 o
  -4  -3   9      134.16      185.04    109.08 o
  -3  -3   9        1.26       -1.92     72.13 o
  -2  -3   9      516.00      491.58    116.17 o
  -1  -3   9     2418.92     2470.61    246.53 o
   0  -3   9      508.97      589.64     67.93 o
   1  -3   9      332.14      322.61     55.08 o
   2  -3   9     3066.46     3075.30    129.38 o
   3  -3   9      118.68      124.44     38.32 o
   4  -3   9       98.33      109.50     38.76 o
   5  -3   9      106.08      137.97     43.79 o
   6  -3   9      257.73      270.99     37.15 o
   7  -3   9      176.13      180.01     40.35 o
   8  -3   9      655.73      683.83     49.41 o
  -5  -2   9       59.72       35.42     61.21 o
  -4  -2   9        3.25        0.71     33.77 o
  -3  -2   9      397.18      462.17    110.55 o
  -2  -2   9     1796.32     1879.42    214.46 o
  -1  -2   9      101.57      124.74     80.99 o
   0  -2   9     2235.14     2284.68    212.68 o
   1  -2   9      336.98      312.42     51.66 o
   2  -2   9      251.63      256.51     43.75 o
   3  -2   9       17.46       17.82     40.74 o
   4  -2   9      951.11      880.54     50.59 o
   5  -2   9       88.60      100.06     29.92 o
   6  -2   9      564.27      597.16     42.10 o
   7  -2   9     1088.49     1117.50     55.48 o
   8  -2   9      478.42      490.55     71.39 o
  -5  -1   9       61.55       19.69     54.17 o
  -4  -1   9      510.44      288.18    260.94 o
  -3  -1   9      288.05       99.57    147.28 o
  -2  -1   9       55.39       52.62     72.42 o
  -1  -1   9      515.04      496.31     92.37 o
   0  -1   9        4.22       -1.03     49.22 o
   1  -1   9       57.00       58.68     60.75 o
   2  -1   9      469.34      476.02     45.21 o
   3  -1   9      356.50      359.21     40.66 o
   4  -1   9      469.03      429.92     44.46 o
   5  -1   9     1378.87     1409.05     55.31 o
   6  -1   9     2987.32     3011.39    105.64 o
   7  -1   9      508.17      478.64     56.90 o
   8  -1   9      130.98      147.90     37.40 o
  -5   0   9       62.87       28.45     54.18 o
  -4   0   9       31.64       12.47     46.08 o
  -3   0   9        0.06       67.41     63.48 o
  -2   0   9      152.08      120.39     39.42 o
  -1   0   9        3.34       -3.40     52.62 o
   0   0   9       24.31       15.37     53.06 o
   1   0   9     1363.16     1338.17    103.90 o
   2   0   9     3466.20     3398.79    178.69 o
   3   0   9      311.69      330.74     36.40 o
   4   0   9     1770.03     1713.94     70.01 o
   5   0   9     1984.47     2009.79     72.64 o
   6   0   9       82.03       97.45     35.58 o
   7   0   9      296.87      345.96     56.53 o
   8   0   9      134.37      122.67     66.36 o
   9   0   9       16.86      207.81     70.06 o
  -5   1   9        0.01       -7.22     50.16 o
  -4   1   9        0.45      403.05    311.56 o
  -3   1   9      174.73      125.05     86.68 o
  -2   1   9      455.80      442.61     32.24 o
  -1   1   9     1135.81     1075.21    110.79 o
   0   1   9     6416.22     6727.34    310.90 o
   1   1   9      738.83      808.66     48.82 o
   2   1   9      685.88      681.80     84.98 o
   3   1   9       41.68      131.45     91.41 o
   4   1   9     2660.88     2658.01     95.99 o
   5   1   9      812.02      798.91     68.95 o
   6   1   9      592.53      424.12    273.13 o
   9   1   9      479.51      512.27    108.34 o
  -5   2   9      129.34       76.83     76.26 o
  -4   2   9      553.50      444.17    224.21 o
  -3   2   9       22.86        5.90     39.54 o
  -2   2   9     1688.36     1390.17    375.11 o
  -1   2   9     2192.73     2241.38     84.76 o
   0   2   9      197.30      165.06     61.42 o
   1   2   9      463.08      375.90     93.70 o
   2   2   9      107.56      107.58     19.80 o
   3   2   9      227.50       96.16    106.34 o
   4   2   9       26.65       10.14     14.63 o
   9   2   9      119.00      493.06     82.62 o
  -5   3   9       35.05       79.25     55.23 o
  -4   3   9       39.09       30.71     48.86 o
  -3   3   9      139.77       90.24     62.00 o
  -2   3   9     1212.97      967.97    244.90 o
  -1   3   9      168.79      130.45     42.03 o
   0   3   9      309.23      271.71     70.43 o
   1   3   9        0.27       -1.97     14.64 o
   2   3   9      459.21      389.27     46.41 o
   3   3   9     2618.62     1895.39   1400.10 o
   5   3   9      694.45     1076.87     94.89 o
  -5   4   9       36.37       35.62     78.19 o
  -4   4   9      145.25      147.36     74.93 o
  -3   4   9      507.63      498.97    116.02 o
  -2   4   9     1027.29     1000.31     97.99 o
  -1   4   9      117.91       66.00     41.31 o
   0   4   9     1211.60      840.26    403.64 o
   1   4   9       55.47       69.30     20.50 o
   2   4   9     6168.18     6163.00    160.78 o
   3   4   9     3515.12     3666.98     94.92 o
   4   4   9        0.47       12.56     40.79 o
   5   4   9     1013.40      984.64     87.94 o
   6   4   9     1302.84     1393.75    110.55 o
   7   4   9       61.78      999.27    100.06 o
   8   4   9        0.79        3.55     50.25 o
  -5   5   9        1.15        5.76     67.69 o
  -4   5   9       60.21       50.55     70.06 o
  -3   5   9       20.48       27.20     62.22 o
  -2   5   9     1284.94     1394.34    147.80 o
  -1   5   9      178.01      220.66     81.44 o
   0   5   9     1347.97     1300.54     62.19 o
   1   5   9     3297.80     3161.35    109.67 o
   2   5   9     2683.46     2788.86     77.48 o
   3   5   9       73.42       81.32     13.84 o
   4   5   9     1311.31     1352.66     98.43 o
   5   5   9      255.62      256.14     62.96 o
   6   5   9       10.73      200.71     66.66 o
   7   5   9      383.29      346.59     77.59 o
  -4   6   9       96.35      174.26     82.32 o
  -3   6   9      724.27      763.68    101.83 o
  -2   6   9      193.93      183.57     65.92 o
  -1   6   9     1806.47     1995.88    129.03 o
   0   6   9     5535.67     5589.17    236.92 o
   1   6   9      521.85      549.43     42.67 o
   2   6   9      646.86      678.67     34.60 o
   3   6   9        1.47        5.97     10.44 o
   4   6   9      867.43      888.57     84.25 o
   5   6   9      288.64      204.85     66.51 o
   6   6   9     3782.28     3691.88    212.98 o
   7   6   9      986.36     1039.77    116.76 o
  -4   7   9      331.32      370.09    100.06 o
  -3   7   9       67.60       77.15     70.80 o
  -2   7   9     1335.49     1428.92    120.46 o
  -1   7   9      751.23      864.77    111.15 o
   0   7   9       72.16       69.18     20.79 o
   1   7   9      331.67      341.65     26.23 o
   2   7   9     1203.33     1269.97     46.68 o
   3   7   9       64.55       68.73     20.06 o
   4   7   9     1357.43     1933.95    140.11 o
   5   7   9     3836.90     4179.32    244.02 o
   6   7   9      831.07      814.67    103.02 o
  -3   8   9      201.70      221.99     80.85 o
  -2   8   9      112.58      143.96     89.86 o
  -1   8   9       39.05       54.10     29.40 o
   0   8   9      352.38      405.23     39.90 o
   1   8   9     1043.60     1013.44     57.01 o
   2   8   9       59.11       82.90     20.62 o
   3   8   9     1313.55     1360.47     53.98 o
   4   8   9     4631.81     4587.23    185.77 o
  -2   9   9       15.92       12.39     19.35 o
  -1   9   9      511.99      527.20     31.07 o
   0   9   9     1554.21     1533.86     61.26 o
   1   9   9      204.86      174.24     26.09 o
   2   9   9     2567.62     2491.55    184.16 o
  -1  -7  10       13.22       14.94     58.96 o
   0  -7  10       14.19       20.69     70.05 o
   1  -7  10      228.54      224.36    108.04 o
   2  -7  10        3.79        2.51     53.20 o
   3  -7  10      480.87      489.95     68.62 o
   4  -7  10      442.86      422.74     73.29 o
  -2  -6  10       62.82       52.76    109.08 o
  -1  -6  10      117.12      150.61     66.56 o
   0  -6  10      135.28      161.47     71.04 o
   1  -6  10       48.62       46.63     52.70 o
   2  -6  10      394.32      398.50     65.55 o
   3  -6  10      609.51      612.80     74.78 o
   4  -6  10       84.55       95.36     45.72 o
   5  -6  10      290.07      297.67     52.29 o
  -3  -5  10       49.26       50.40    109.22 o
  -2  -5  10      217.13      268.55    121.64 o
  -1  -5  10      482.76      503.04     78.94 o
   0  -5  10       53.99       38.53     52.45 o
   1  -5  10      760.92      764.04     79.01 o
   2  -5  10      289.84      322.72     58.79 o
   3  -5  10       11.25       10.06     37.72 o
   4  -5  10        0.09       -1.32     31.19 o
   5  -5  10      310.63      314.32     54.44 o
   6  -5  10       96.98      113.59     51.43 o
  -3  -4  10      777.94      863.30    153.71 o
  -2  -4  10       38.04       31.63     92.37 o
  -1  -4  10      388.75      370.83    112.77 o
   0  -4  10      223.89      215.76     58.44 o
   1  -4  10       21.29       29.98     44.73 o
   2  -4  10       64.82      100.23     64.55 o
   3  -4  10      289.28      297.98     57.78 o
   4  -4  10       20.99       18.54     33.49 o
   5  -4  10       60.30       54.15     37.04 o
   6  -4  10      568.15      525.70     58.98 o
   7  -4  10      652.68      731.05     57.21 o
  -4  -3  10      124.51      114.69    109.22 o
  -3  -3  10       22.70       18.77     84.10 o
  -2  -3  10      185.07      146.76     96.51 o
  -1  -3  10       22.44       24.24     79.96 o
   0  -3  10        3.48        2.22     64.59 o
   1  -3  10       11.39       12.10     39.47 o
   2  -3  10      536.91      507.35     56.67 o
   3  -3  10      782.91      802.33     58.95 o
   4  -3  10      703.05      702.88     51.93 o
   5  -3  10     3730.10     3767.70    137.76 o
   6  -3  10      480.58      458.62     42.88 o
   7  -3  10      447.89      491.03     38.17 o
  -4  -2  10        7.47        4.42     34.53 o
  -3  -2  10      236.06      195.69     97.55 o
  -2  -2  10        0.20       -2.96     68.28 o
  -1  -2  10        5.53       11.82     69.17 o
   0  -2  10      367.30      315.70     92.82 o
   1  -2  10     1105.91     1177.64     76.80 o
   2  -2  10       80.63       99.92     38.32 o
   3  -2  10     2848.19     2776.72    110.71 o
   4  -2  10     1205.14     1163.60     73.10 o
   5  -2  10        0.64        1.02     22.11 o
   6  -2  10       22.70       23.33     22.47 o
   7  -2  10        0.74        4.65     23.33 o
  -4  -1  10        7.19        4.04     48.82 o
  -3  -1  10      142.37       53.61     71.09 o
  -2  -1  10      190.84      184.16     88.38 o
  -1  -1  10     1110.50     1053.22    120.75 o
   0  -1  10      488.17      437.19     87.94 o
   1  -1  10      476.82      508.43     84.25 o
   2  -1  10      102.22       95.20     34.83 o
   3  -1  10     1938.07     1919.08     87.38 o
   4  -1  10      583.90      540.80     42.47 o
   5  -1  10      160.09      172.59     32.66 o
   6  -1  10      202.84      225.74     30.42 o
   7  -1  10      167.62      169.46     28.97 o
   8  -1  10      573.94      590.90    104.49 o
  -5   0  10      139.93        7.54     75.23 o
  -4   0  10        2.50        7.86     47.65 o
  -3   0  10      555.05      340.60    288.73 o
  -2   0  10      972.79      875.77    161.94 o
  -1   0  10       28.34       36.21     88.24 o
   0   0  10       48.37       24.68     77.74 o
   1   0  10      131.53      135.09     58.53 o
   2   0  10      905.31      928.03     86.02 o
   3   0  10        0.31        0.74     46.70 o
   4   0  10     1860.99     1880.92     78.32 o
   5   0  10     3094.95     3036.91    102.73 o
   6   0  10      116.05      109.80     19.78 o
   7   0  10     2464.70     2192.81    183.64 o
   8   0  10      567.11      655.19    102.72 o
  -5   1  10        2.67       -1.25     47.85 o
  -4   1  10       62.45      190.53    118.76 o
  -3   1  10      810.93      537.88    392.11 o
  -2   1  10      107.42       99.89     23.21 o
  -1   1  10      334.78      337.44     39.13 o
   0   1  10        1.18        1.11     15.17 o
   1   1  10      399.42      379.34     38.00 o
   2   1  10      468.78      438.25     43.63 o
   3   1  10     8233.25     8597.09    285.93 o
   4   1  10     2261.40     2264.00     90.49 o
   5   1  10     1986.61     2111.90     95.92 o
   6   1  10     2182.10     2164.67     87.64 o
  -5   2  10       83.63        5.03     72.42 o
  -4   2  10      260.15      177.39    122.90 o
  -3   2  10      108.51       69.25     70.28 o
  -2   2  10       12.97        7.83     37.02 o
  -1   2  10      517.88      529.37     37.82 o
   0   2  10       11.12       10.92     20.33 o
   1   2  10     4662.25     4648.84    164.16 o
   2   2  10     2740.83     2922.73    113.56 o
   3   2  10      685.84      410.52    295.60 o
   4   2  10     2923.26     1827.46   1449.47 o
  -4   3  10       66.83      117.12     67.41 o
  -3   3  10      148.46       69.50     84.25 o
  -2   3  10      177.83      109.94     75.08 o
  -1   3  10      149.27       83.35     72.42 o
   0   3  10     1874.72     1882.09     77.86 o
   1   3  10     3199.11     3198.60    131.47 o
   2   3  10       12.97        7.76     16.04 o
   3   3  10     2205.20     1635.78   1133.10 o
   4   3  10      464.03      467.53     18.71 o
  -4   4  10      199.98      220.79     61.55 o
  -3   4  10      214.76      180.19     62.06 o
  -2   4  10     1041.42     1071.53     74.72 o
  -1   4  10     2908.30     2555.06    183.27 o
   0   4  10      789.63      724.28     47.78 o
   1   4  10      571.06      549.08     40.16 o
   2   4  10      211.28      206.28     24.85 o
   3   4  10      212.13      241.06     19.29 o
   4   4  10      392.85      348.22     62.96 o
   5   4  10     1811.38     2164.96    140.56 o
   6   4  10     2247.79     2029.88    141.30 o
  -4   5  10       26.67       18.62     71.39 o
  -3   5  10     1244.54     1291.62    129.92 o
  -2   5  10      533.93      612.63     90.16 o
  -1   5  10       27.70       15.73     16.24 o
   0   5  10       15.03       14.96     26.29 o
   1   5  10      863.90      842.24     35.45 o
   2   5  10      136.05      128.03     18.34 o
   3   5  10      571.57      549.70     25.26 o
   4   5  10     5894.81     5557.11    278.16 o
   5   5  10     2905.02     3260.90    185.78 o
   6   5  10       65.52       48.92     57.05 o
  -4   6  10      175.45      207.07     88.53 o
  -3   6  10       88.65      122.97     71.83 o
  -2   6  10      290.59      264.86     69.17 o
  -1   6  10      161.28      175.88     55.42 o
   0   6  10      775.01      745.46     51.06 o
   1   6  10      437.18      451.00     44.44 o
   2   6  10     1437.00     1309.73     48.09 o
   3   6  10     9014.93     8928.37    224.21 o
   4   6  10      791.11      832.85     87.64 o
   5   6  10     1455.72     1365.81    115.43 o
  -3   7  10        1.78       -9.31     60.75 o
  -2   7  10      326.31      340.23     76.26 o
  -1   7  10     1869.07     1856.80    128.29 o
   0   7  10       29.23       13.30     52.17 o
   1   7  10     2926.80     2878.49    109.32 o
   2   7  10     2711.67     2866.91    327.01 o
   3   7  10      214.51      231.49     40.56 o
   4   7  10       33.70       31.78     50.99 o
  -2   8  10      326.93      334.17     78.04 o
  -1   8  10      519.43      572.43    100.36 o
   0   8  10      958.47     1036.81     82.03 o
   1   8  10      546.02      553.66     50.40 o
   2   8  10       51.14       54.51     26.60 o
   0  -6  11       14.71       18.39     54.49 o
   1  -6  11       76.78       89.84     58.33 o
   2  -6  11        2.63       13.19     46.55 o
   3  -6  11      102.98      128.10     51.93 o
  -2  -5  11       17.90       21.28     98.88 o
  -1  -5  11        0.27        6.95     86.17 o
   0  -5  11       11.39       12.92     50.27 o
   1  -5  11      266.80      297.91     63.78 o
   2  -5  11      411.39      406.70     63.28 o
   3  -5  11       83.03       75.93     45.50 o
   4  -5  11     1722.73     1660.04    100.07 o
  -2  -4  11       36.00       35.62     98.14 o
  -1  -4  11       24.21       24.24     86.76 o
   0  -4  11      680.29      745.94    125.63 o
   1  -4  11       12.90       18.40     53.95 o
   2  -4  11     1256.80     1226.52    107.11 o
   3  -4  11     1236.38     1196.58     86.39 o
   4  -4  11       22.35       25.62     39.15 o
   5  -4  11       34.58       42.66     31.59 o
  -3  -3  11       24.79       30.15     94.00 o
  -2  -3  11      268.02      263.38    109.96 o
  -1  -3  11       56.15       43.75     84.69 o
   0  -3  11      138.29      128.59     86.76 o
   1  -3  11      413.56      374.99     58.95 o
   2  -3  11      930.25      959.52     71.92 o
   3  -3  11      115.99      111.40     45.25 o
   4  -3  11        1.80        6.68     31.52 o
   5  -3  11       12.58        9.21     25.41 o
   6  -3  11      388.32      400.11     41.88 o
  -3  -2  11      109.88       37.16     53.36 o
  -2  -2  11       45.13       48.33     82.03 o
  -1  -2  11       59.85       50.70     78.04 o
   0  -2  11      334.77      370.53     94.30 o
   1  -2  11      639.67      638.05    101.24 o
   2  -2  11        9.23       10.02     33.81 o
   3  -2  11      216.73      258.09     40.28 o
   4  -2  11     2172.67     2103.70     87.32 o
   5  -2  11       14.50       12.33     25.48 o
   6  -2  11     2051.14     2152.93     93.41 o
  -4  -1  11      274.82        1.77     67.99 o
  -3  -1  11        5.57        2.40     30.58 o
  -2  -1  11      113.46      121.34     83.95 o
  -1  -1  11        0.23        1.77     57.64 o
   0  -1  11       76.96       82.77     71.24 o
   1  -1  11      175.56      170.26    103.02 o
   2  -1  11     3081.90     3198.82    189.92 o
   3  -1  11     2064.70     2048.17     88.19 o
   4  -1  11      452.19      443.95     41.80 o
   5  -1  11     1198.12     1193.75     55.72 o
   6  -1  11     1154.09     1147.76     55.21 o
  -4   0  11       14.96       18.12     54.15 o
  -3   0  11        0.97       -3.87     44.55 o
  -2   0  11      198.84      102.67    136.05 o
  -1   0  11       48.28      146.04     66.40 o
   0   0  11      979.81      947.10    103.02 o
   1   0  11     3256.59     3196.75    188.74 o
   2   0  11     2006.25     1929.22    131.69 o
   3   0  11     2164.79     2173.39    150.16 o
   4   0  11     3062.40     3004.32    159.18 o
   5   0  11      506.26      477.30     34.33 o
   6   0  11      321.96      304.59     45.73 o
  -4   1  11       13.02      115.37    103.68 o
  -3   1  11       83.70       60.94     63.78 o
  -2   1  11        7.55      745.55    588.17 o
  -1   1  11     1153.57     1160.43     61.16 o
   0   1  11     1808.70     1911.64     82.17 o
   1   1  11      349.88      344.42     46.33 o
   2   1  11     3122.01     2998.62    115.82 o
   3   1  11      737.67      734.76     55.70 o
   4   1  11       91.89      118.10     38.21 o
   5   1  11      183.37      259.59    115.36 o
   6   1  11     1204.80     1176.48    112.62 o
  -4   2  11      258.78      648.30    276.83 o
  -3   2  11      229.15      129.74    126.66 o
  -2   2  11     1288.23      803.72    630.88 o
  -1   2  11      880.43      862.80     49.67 o
   0   2  11      466.26      316.82     94.11 o
   1   2  11      543.90      482.31     38.19 o
   2   2  11        4.61        3.03     17.58 o
   3   2  11       33.00        7.43     15.61 o
   4   2  11     1053.95      750.69    534.96 o
   5   2  11     2211.69     2339.22    148.09 o
  -4   3  11      777.84      554.16    411.25 o
  -3   3  11      157.68      118.17    119.64 o
  -2   3  11       10.90        9.89     43.83 o
  -1   3  11        4.04        0.83     13.64 o
   0   3  11       83.37       52.69     19.39 o
   1   3  11        9.25        9.41     20.95 o
   2   3  11      194.95       82.07     50.96 o
   3   3  11     2281.95     2458.97    232.78 o
   4   3  11     4731.82     5016.75    209.88 o
   5   3  11        0.40      650.02     82.77 o
  -3   4  11      139.92      184.35     75.34 o
  -2   4  11        0.06        2.43     27.49 o
  -1   4  11      458.92      385.10     69.69 o
   0   4  11      573.55      461.87     55.28 o
   1   4  11      472.16      488.54     40.46 o
   2   4  11    10368.43     9834.15    261.81 o
   3   4  11     1971.04     1986.13     67.90 o
   4   4  11     1317.99     1286.45    103.02 o
   5   4  11     1407.07     1351.18    105.38 o
  -3   5  11      131.06      158.63     56.13 o
  -2   5  11      983.85      976.49     73.65 o
  -1   5  11       43.86       23.04     14.54 o
   0   5  11     2267.73     2160.29     75.40 o
   1   5  11     3198.55     2977.00     98.62 o
   2   5  11       18.07       26.43     17.12 o
   3   5  11      155.14      196.08     63.11 o
   4   5  11      100.56      110.41     48.63 o
  -3   6  11      432.85      410.59     92.37 o
  -2   6  11       80.44       96.51     90.60 o
  -1   6  11      781.14      797.67    108.34 o
   0   6  11     1339.54     1220.11     82.25 o
   1   6  11       34.34       77.88     26.37 o
   2   6  11      107.16      103.69     22.24 o
   3   6  11        1.61        3.24     11.47 o
  -1  -4  12      341.12      308.31    121.49 o
   0  -4  12      239.64      225.84    106.86 o
   1  -4  12       24.92       29.74     48.61 o
   2  -4  12       41.72       26.36     48.88 o
  -2  -3  12       47.38       39.46     97.55 o
  -1  -3  12        0.12        2.22     75.53 o
   0  -3  12       47.64       50.40     83.51 o
   1  -3  12      227.40      271.36    127.85 o
   2  -3  12      937.20      885.81     71.11 o
   3  -3  12        3.76        1.66     33.69 o
  -2  -2  12        7.88       -0.30     68.14 o
  -1  -2  12      128.65      121.64    130.36 o
   0  -2  12      948.46      951.83    125.78 o
   1  -2  12     1727.74     1757.78    189.77 o
   2  -2  12      365.12      315.26     79.66 o
   3  -2  12     1599.75     1555.94     79.67 o
   4  -2  12      815.59      812.70     52.77 o
  -2  -1  12      197.48       61.02     98.29 o
  -1  -1  12     1544.61     1505.19    150.90 o
   0  -1  12      593.46      609.82    139.37 o
   1  -1  12     2157.93     1925.82    149.28 o
   2  -1  12      481.22      470.45     80.40 o
   3  -1  12       13.34       19.66     43.45 o
   4  -1  12        1.02        8.62     24.94 o
  -3   0  12      528.48      342.24    274.17 o
  -2   0  12      350.43      195.64    181.42 o
  -1   0  12       25.23       12.02     20.28 o
   0   0  12      415.91      427.36     43.30 o
   1   0  12       18.53       19.95     53.80 o
   2   0  12        3.21        4.73     62.22 o
   3   0  12      625.01      659.48     90.75 o
   4   0  12      699.08      746.53     58.82 o
  -3   1  12       57.44       27.89     53.45 o
  -2   1  12       24.32       29.23     44.37 o
  -1   1  12       43.65       14.61     16.23 o
   0   1  12       28.19       12.39     26.22 o
   1   1  12        3.77        4.17     15.43 o
   2   1  12      758.51      712.29     66.46 o
   3   1  12     3118.78     3126.90    126.50 o
   4   1  12       67.72      219.94    117.43 o
  -3   2  12       12.73       -6.27     46.71 o
  -2   2  12       47.19       21.90     42.99 o
  -1   2  12      247.80      173.92     57.35 o
   0   2  12       86.56       66.68     28.64 o
   1   2  12     4117.87     3819.46    144.40 o
   2   2  12     2430.62     2324.00     99.71 o
   3   2  12      278.18      279.14     47.96 o
   4   2  12     1594.97     1610.95     74.93 o
  -3   3  12      369.05      217.69    191.18 o
  -2   3  12       79.75       51.24     50.77 o
  -1   3  12      822.01      820.67    117.06 o
   0   3  12     3008.27     2814.34    111.57 o
   1   3  12      253.71      176.37     73.36 o
   2   3  12      301.84      254.04     65.64 o
   3   3  12      404.86      414.82     32.94 o
  -2   4  12      424.60      436.72     67.24 o
  -1   4  12     1033.41      729.61    496.16 o
   0   4  12      259.06       81.22     99.62 o
   1   4  12      174.93       93.13     52.08 o
   2   4  12       72.42      141.37     57.29 o
 
